# Supplementary material for: The Eyes Absent family members EYA4 and EYA1 promote PLK1 activation and successful mitosis through tyrosine dephosphorylation
Source: Nat Commun. 2024 Feb 15;15:1385. doi: 10.1038/s41467-024-45683-4 (PMC10869800; doi:10.1038/s41467-024-45683-4)
Supplement: Supplementary file 4 — Supplementary Dataset 1 [file 41467_2024_45683_MOESM4_ESM.xlsx]

## Sheet: Legend
Tab	Description
All proteins from BioID	Raw dataset from BioID experiment. Genes are sorted by the -log students T-test p-value (two sided, false discovery rate of 0.01)
156 high conf EYA4 interactors	High confidence EYA4 interactors from BioID dataset as defined by > 4-fold enrichment and p-value ≤ 0.05.
Enriched Cellular Component GO	Significantly enriched cellular component terms generated using STRING with our 156 high confidence EYA4 interactors.
54 mitotic proteins	All proteins with realtionships to centrosomes, the spindle, or mitosis that are > 2 fold enriched in BioID EYA4 dataset. Localization of each protein is indicated by orange highlighting. Data based on manual searching in uniprot and pubmed.
pY MS- all enriched proteins	Results of immunoprecipitations using an anti-phosphotyrosine antibody followed by LC-MS/MS analysis. Proteins include all those identified as being significantly enriched (p ≤ 0.05 relative to siCon condition).

## Sheet: All Proteins From BioID
Gene names	Protein names	LFQ intensity BioIDControl_Rep 1	LFQ intensity BioIDControl_Rep 2	LFQ intensity BioIDControl_Rep 3	LFQ intensity BioIDControl_Rep 4	LFQ intensity BioIDEYA4_ Rep 1	LFQ intensity BioIDEYA4_ Rep 2	LFQ intensity BioIDEYA4_ Rep 3	LFQ intensity BioIDEYA4_ Rep 4	-Log Student's T-test p-value EYA_Control	Student's T-test Difference EYA_Control (Log2)		***Proteins are sorted by T-test difference
EYA4	Eyes absent homolog;Eyes absent homolog 4	31.9757	29.9848	28.9152	28.9804	38.618	38.5434	38.4991	38.423	4.68553	8.55685
RBBP8	DNA endonuclease RBBP8	27.4822	24.8437	24.2084	23.4399	31.9734	32.0584	32.0819	32.1383	3.70577	7.06942
ATN1	Atrophin-1	23.1914	23.5352	25.6424	24.1197	30.6727	30.8979	29.9902	31.4304	4.4083	6.62563
ATR	Serine/threonine-protein kinase ATR	26.3178	22.6236	23.6492	24.0092	30.6806	30.8005	30.6711	29.9091	3.65974	6.36538
PROSER1	Proline and serine-rich protein 1	24.0692	23.83	23.7452	20.7568	30.2187	28.8764	30.3012	28.3834	3.33756	6.34463
C15orf39	Uncharacterized protein C15orf39	23.8068	24.6573	25.8814	25.1049	31.1536	31.2985	31.261	30.2671	4.75928	6.13247
MAML1	Mastermind-like protein 1	26.0386	27.4048	26.29	26.7195	32.2697	32.5455	32.3684	32.1805	5.7984	5.72783
FBRSL1	Fibrosin-1-like protein	23.2356	23.3452	22.895	25.8536	29.7787	28.933	29.6229	29.4742	3.68306	5.61983
RBM4B	RNA-binding protein 4B	21.6445	23.8226	23.3288	22.9821	27.4433	28.7205	28.3059	29.2367	4.01063	5.48211
JMJD1C	Probable JmjC domain-containing histone demethylation protein 2C	26.7772	24.9504	25.176	25.7224	31.2816	31.5866	31.4427	30.1268	4.32519	5.45295
KBTBD13	Kelch repeat and BTB domain-containing protein 13	24.2163	23.3498	23.3492	23.7439	23.8245	31.4462	29.9993	30.9678	1.63428	5.3947
SOBP	Sine oculis-binding protein homolog	22.5645	23.5993	23.9023	24.4485	28.6085	29.0346	28.9149	28.7197	4.84434	5.19076
MAGED1	Melanoma-associated antigen D1	25.6584	25.1232	25.1473	22.7958	29.4152	30.1176	29.9413	29.7896	3.63291	5.13473
CIZ1	Cip1-interacting zinc finger protein	23.6676	26.1808	25.6999	24.1055	30.0275	29.5755	30.3073	29.4287	3.59472	4.9213
ZC3H3	Zinc finger CCCH domain-containing protein 3	27.7938	24.1918	25.57	25.744	30.3797	30.4368	31.211	30.7304	3.14478	4.86457
ZNF503	Zinc finger protein 503	25.3099	25.7934	25.365	25.5533	29.1241	31.0618	29.9586	31.0706	4.2134	4.79839
ZNF609	Zinc finger protein 609	26.0428	26.3261	24.5613	26.7269	30.8562	29.902	31.1449	29.9126	3.67606	4.53962
CHTF8	Chromosome transmission fidelity protein 8 homolog isoform 2	24.2466	24.2849	22.9913	24.3774	28.3339	28.5782	28.2877	28.371	4.92838	4.41766
TET2	Methylcytosine dioxygenase TET2	22.5143	28.0854	27.8089	25.7418	31.0349	29.566	30.8667	30.0312	1.76144	4.33704
KIAA0907	UPF0469 protein KIAA0907	29.7558	29.7217	29.8467	30.0706	34.1859	34.3343	33.7722	34.3551	6.82329	4.31319
CSNK1E	Casein kinase I isoform epsilon	28.7841	28.9761	27.1549	28.6084	32.8368	32.6983	32.3437	32.8487	4.22701	4.30101
SPTY2D1	Protein SPT2 homolog	26.9846	28.0904	26.904	27.4966	32.4571	31.3272	31.7437	30.9828	4.27666	4.25881
SF3B4	Splicing factor 3B subunit 4	26.3048	26.9032	26.6065	23.1386	30.0821	29.7522	29.9636	30.0762	2.52954	4.23023
MLF1	Myeloid leukemia factor 1	23.0944	23.0483	24.0589	25.2332	27.9338	28.2851	27.4419	28.4202	3.52147	4.16153
RBM42	RNA Binding Motif Protein 42	24.0732	23.0019	23.3563	22.7981	27.3422	27.7259	27.3979	27.3248	5.0841	4.14031
UTP11L	Probable U3 small nucleolar RNA-associated protein 11	26.5366	24.9445	25.0886	26.6115	30.2119	29.7833	30.1022	29.57	3.89241	4.12156
IP6K2	Inositol hexakisphosphate kinase 2	22.8306	23.2035	24.2578	25.3382	28.0498	28.723	27.6494	27.6389	3.24682	4.10772
NCOA3	Nuclear receptor coactivator 3	24.2865	26.5726	25.1763	25.5961	29.374	29.418	29.9841	29.2326	3.73509	4.09431
AURKA	Aurora kinase A	27.6794	28.9558	28.4495	29.0437	32.2198	32.8522	32.4573	32.7434	4.63554	4.03608
FAM222B	Protein FAM222B	24.1384	23.9782	23.1478	24.8081	27.8607	28.1966	27.9201	28.0932	4.57016	3.99952
ZWINT	ZW10 interactor	26.6385	27.2929	25.5975	26.6217	30.2897	30.9377	30.2296	30.4994	4.30076	3.95146
BRCA2	Breast cancer type 2 susceptibility protein	25.1993	25.6273	26.2458	26.6929	30.23	29.3057	30.046	29.978	4.28798	3.94863
LRRC42	Leucine-rich repeat-containing protein 42	25.6196	27.2356	25.7212	26.615	30.6536	30.0691	30.1296	29.8284	4.02639	3.87232
CKAP2L	Cytoskeleton-associated protein 2-like	25.7741	26.6847	26.4336	25.8216	30.1183	30.3398	30.3422	29.347	4.65324	3.85832
TCF3	Transcription factor E2-alpha	23.2494	25.8558	25.1447	26.9803	29.08	29.2308	29.071	28.6617	2.4654	3.70332
BCL9	B-cell CLL/lymphoma 9 protein	27.5775	28.1981	27.9854	28.2067	31.7705	31.846	31.6283	31.4986	6.26515	3.6939
AMOTL1	Angiomotin-like protein 1	21.766	23.5726	23.2942	24.5199	27.1926	26.5611	26.9503	27.0594	3.09848	3.65268
SPATS2L	SPATS2-like protein	24.4058	26.4671	26.0442	26.0751	29.8071	29.3306	28.8316	29.5126	3.44809	3.62245
FYTTD1	UAP56-interacting factor	25.4249	26.0246	26.2625	26.5295	30.0045	29.5984	29.3861	29.6886	4.98032	3.60904
NTPCR	Cancer-related nucleoside-triphosphatase	29.4243	28.6248	29.1778	22.7148	30.7479	32.4838	30.5052	30.532	1.12266	3.58182
CDC20	Cell division cycle protein 20 homolog	23.5319	26.9234	23.5349	26.7681	28.599	30.0916	28.3625	28.0278	1.82738	3.58062
SENP2	Sentrin-specific protease 2	23.1165	26.5276	24.4709	25.235	27.6707	28.6205	28.3492	29.0186	2.45939	3.57725
RBM14	RNA-binding protein 14	31.6997	31.5616	31.6096	31.588	35.1823	35.2814	35.211	34.7527	6.88636	3.49211
EP300	Histone acetyltransferase p300	27.4452	27.3085	22.4817	26.4503	29.3011	29.632	30.1803	28.464	1.53096	3.47293
PLK1	Serine/threonine-protein kinase PLK1	28.2102	29.0085	28.5157	28.4828	32.1073	32.248	31.4807	32.2284	5.09694	3.46181
C17orf53	Uncharacterized protein C17orf53	22.9929	24.0027	25.2453	25.4108	28.0414	28.0378	27.4209	27.9974	2.97241	3.46146
TNRC6A	Trinucleotide repeat-containing gene 6A protein	29.1839	29.8664	28.9815	30.4344	33.2132	33.1599	33.2611	32.6613	4.13833	3.45735
HDX	Highly divergent homeobox	22.7659	26.7695	27.254	21.9406	28.2372	28.1451	27.7621	28.2666	1.3368	3.42023
JUN	Transcription factor AP-1	24.24	25.3304	24.6494	25.9387	28.2414	28.6071	28.4376	28.4295	3.94237	3.38929
UFM1	Ubiquitin-fold modifier 1	23.5658	24.5684	26.1154	25.0774	28.047	28.0372	28.3223	28.1759	3.0889	3.31385
RRP36	Ribosomal RNA processing protein 36 homolog	22.4177	23.6286	22.8374	22.6026	26.1965	26.3292	25.8718	26.3317	4.5874	3.31075
DYNC2LI1	Cytoplasmic dynein 2 light intermediate chain 1	25.2535	27.5114	26.4724	27.5826	30.0756	29.9307	29.7051	30.347	2.97073	3.30961
GSE1	Genetic suppressor element 1	27.5928	27.9533	26.7691	27.3623	31.002	30.0976	31.0818	30.6509	4.1947	3.28867
ZNF185	Zinc finger protein 185	23.4589	23.8204	24.0097	23.9678	26.0943	26.9309	27.9651	27.3754	3.66886	3.27724
NCOR2	Nuclear receptor corepressor 2	29.9901	30.5956	29.7552	30.506	33.4848	33.489	33.5137	33.2055	5.2455	3.21157
TAF9	Transcription initiation factor TFIID subunit 9	26.2652	27.7954	23.8592	28.2114	29.9702	30.2426	29.5925	29.0493	1.68918	3.18087
ZNF703	Zinc finger protein 703	25.5653	25.6718	22.8935	25.9752	29.3447	27.4629	27.8682	28.1426	2.07908	3.17815
BCOR	BCL-6 corepressor	30.436	30.9127	30.9009	30.2838	33.8749	33.7614	34.2019	33.3666	4.97731	3.16785
RBM42	RNA-binding protein 42	28.7561	29.0578	29.4714	29.0436	31.8467	32.4032	31.9615	32.7577	4.76283	3.16007
TAB3	TGF-beta-activated kinase 1 and MAP3K7-binding protein 3	24.0979	22.9818	23.1673	23.4161	27.6442	27.638	27.4242	23.5412	1.63801	3.14612
GPBP1	Vasculin	23.4177	27.3309	22.1888	27.0958	28.1956	28.0268	28.2127	28.0373	1.26933	3.10981
WDR25	WD repeat-containing protein 25	23.1521	23.3598	22.573	23.7266	25.8793	26.4394	26.6197	26.2896	4.42156	3.10414
GPS2	G protein pathway suppressor 2	26.5789	27.9421	27.7944	26.1714	29.186	30.8836	30.518	30.1697	2.76527	3.06762
RBM12	RNA-binding protein 12	31.773	32.3232	32.4473	32.7044	35.2733	35.5296	35.3693	35.2513	5.21445	3.0439
R3HDM2	R3H domain-containing protein 2	25.262	25.4345	25.039	20.7623	27.9721	27.0273	26.8535	26.6923	1.38915	3.01187
RFX7	DNA-binding protein RFX7	25.7611	26.7725	26.054	27.1877	28.3887	29.3853	29.6845	30.2587	2.96108	2.98545
SYF2	Pre-mRNA-splicing factor SYF2	21.9325	27.0525	27.423	27.8314	28.3179	29.3291	29.0802	29.3518	1.09753	2.95991
DTX2	Probable E3 ubiquitin-protein ligase DTX2	27.4151	24.0032	23.529	27.0566	28.7061	27.895	28.9873	28.2128	1.52962	2.94928
SF1	Splicing factor 1	25.7692	27.631	27.3342	27.1122	29.9799	30.0962	29.6303	29.9335	3.36166	2.94835
PDRG1	p53 and DNA damage-regulated protein 1	24.578	23.8458	23.7762	24.7744	26.5841	27.7798	27.2584	27.0904	3.78099	2.9346
AES	Amino-terminal enhancer of split	23.6186	24.7887	22.7977	22.8773	26.0304	25.8137	25.9051	27.8621	2.28824	2.88227
SCNM1	Sodium channel modifier 1	24.2877	23.7245	24.375	24.3215	26.2098	27.1555	26.9287	27.8246	3.62886	2.85245
SF1	Splicing Factor 1	23.1163	23.266	24.0397	25.0504	26.1967	26.4298	26.9705	27.2583	2.87191	2.84569
PLK4	Serine/threonine-protein kinase PLK;Serine/threonine-protein kinase PLK4	23.6887	25.5668	22.5293	23.6388	26.2481	26.3803	27.2999	26.8743	2.25374	2.84477
PELP1	Proline-, glutamic acid- and leucine-rich protein 1	26.0233	25.8528	24.3246	24.1057	28.8097	27.0822	28.3703	27.4176	2.35179	2.84339
DAZAP1	DAZ-associated protein 1	29.3071	29.2764	29.1345	29.7568	31.967	32.1358	32.0118	32.7013	4.91171	2.83526
FAM195A	Protein FAM195A	23.7696	25.3374	24.0557	25.3929	27.1948	27.6449	27.4658	27.5422	3.19981	2.82303
EWSR1	RNA-binding protein EWS	27.5981	28.284	28.4426	28.4367	30.658	31.4727	31.0766	30.8457	4.3787	2.8229
ALMS1	Alstrom syndrome protein 1	26.9007	28.549	27.0602	26.7834	30.955	29.209	31.2731	29.0794	2.13482	2.8058
PRMT9	Putative protein arginine N-methyltransferase 9	23.3855	26.3612	25.4861	23.7018	28.2174	28.5056	29.3384	24.0441	1.04607	2.79274
CCDC120	Coiled-coil domain-containing protein 120	23.214	23.6022	23.0345	23.5416	25.9699	26.3505	25.789	26.406	5.05088	2.78075
CHTOP	Chromatin target of PRMT1 protein	25.0092	24.1497	27.8438	27.6472	28.6898	29.0152	29.1639	28.9033	1.60169	2.78056
ATP13A3	Probable cation-transporting ATPase 13A3	23.2171	26.5856	24.1931	27.4894	28.0032	28.4279	27.733	28.2358	1.44862	2.72868
CCDC130	Coiled-coil domain-containing protein 130	24.0311	23.3299	24.1159	23.5921	26.3947	26.5363	26.1231	26.6442	4.74213	2.65729
FOXJ3	Forkhead box protein J3	26.7343	26.4753	22.7201	26.8592	27.9111	28.4147	28.7476	28.3183	1.40449	2.65069
TPRN	Taperin	26.6063	23.3891	26.5244	25.6479	28.676	27.5566	27.9697	28.5013	1.79898	2.63399
MED27	Mediator of RNA polymerase II transcription subunit 27	23.7533	26.3923	27.0762	26.637	28.6357	28.7382	28.5515	28.3562	1.86621	2.60572
TNRC6C	Trinucleotide repeat-containing gene 6C protein	27.5488	29.2729	28.8351	29.2783	31.2336	31.3817	31.6109	31.1177	3.07802	2.60223
PITX2;PITX1;PITX3	Pituitary homeobox 2;Pituitary homeobox 1;Pituitary homeobox 3	22.8735	24.6944	25.7378	25.7308	27.157	26.6206	27.033	28.6074	1.75091	2.59535
PPP6C	Serine/threonine-protein phosphatase 6 catalytic subunit;Serine/threonine-protein phosphatase 6 catalytic subunit, N-terminally processed	27.1978	24.5051	27.7535	22.4341	28.0811	28.2246	28.1651	27.7113	1.07741	2.57293
SF1	Splicing factor 1	31.9666	32.4186	31.9141	32.3702	34.8945	34.8946	34.5337	34.6033	5.38422	2.56411
KIAA1551	Uncharacterized protein KIAA1551	27.5713	27.0612	27.675	26.9447	29.8528	29.2169	30.5559	29.8569	3.62675	2.55759
AMOT	Angiomotin	31.8024	31.8445	31.6044	32.2863	34.4521	34.4505	34.4924	34.3718	5.65281	2.5573
ZMIZ2	Zinc finger MIZ domain-containing protein 2	27.7582	27.909	27.6446	27.9461	30.124	30.5342	30.5987	30.1184	5.61116	2.52932
NCOA1	Nuclear receptor coactivator 1	26.2586	26.9832	27.263	28.035	29.7535	29.7955	29.999	29.0534	3.00596	2.51542
AUTS2	Autism susceptibility gene 2 protein	23.9256	25.0118	24.4696	24.193	27.2614	26.5688	26.9908	26.8278	4.02406	2.51218
RC3H1	Roquin-1	29.2553	29.2848	29.3232	27.9121	31.4466	31.3849	31.0941	31.799	3.25705	2.48735
FBRS	Probable fibrosin-1	29.769	28.6729	27.8134	29.1802	31.6402	31.3048	31.5457	30.8927	2.84759	2.487
QKI	Protein quaking	26.4436	26.648	25.9125	25.6917	27.9855	29.247	28.6343	28.7051	3.44953	2.469
CSNK1A1;CSNK1A1L	Casein kinase I isoform alpha;Casein kinase I isoform alpha-like	31.0441	31.5672	31.2644	31.7853	33.7939	34.0122	33.6519	34.0777	4.88318	2.46868
LDB1	LIM domain-binding protein 1	28.0235	26.164	26.2598	27.0014	28.4956	29.6079	29.3047	29.8841	2.47502	2.46091
CIC	Capicua Transcriptional Repressor	29.691	30.5154	30.0719	30.5845	33.0037	32.6407	32.8922	32.129	3.86469	2.45072
RBM4	RNA-binding protein 4	31.9831	32.0024	31.9322	32.3074	34.5149	34.7821	34.3166	34.4123	5.81091	2.45021
LRIG2	Leucine-rich repeats and immunoglobulin-like domains protein 2	25.5506	25.9186	25.5459	25.315	28.0293	27.9616	28.1259	27.998	5.84356	2.4462
RBM33	RNA-binding protein 33	31.2697	30.9418	30.7176	30.3695	33.6109	33.3002	33.4827	32.6424	3.83582	2.43438
CNOT4	CCR4-NOT transcription complex subunit 4	27.7011	28.6777	28.7671	28.657	31.135	30.7934	31.113	30.4863	3.77071	2.43118
ATXN1L	Ataxin-1-like	25.9608	28.0173	27.6363	28.604	29.8539	30.1571	30.0237	29.8679	2.2615	2.42108
HSPB1	Heat shock protein beta-1	23.0988	23.0057	23.2269	23.6373	25.9552	25.2798	25.1853	26.218	3.80052	2.4174
ZNF608	Zinc finger protein 608	22.2655	25.7555	23.3647	24.7824	27.0012	26.1548	26.3225	26.3	1.63823	2.40258
CEP85	Centrosomal protein of 85 kDa	30.2942	30.2201	30.0173	30.2463	32.5257	32.7477	32.4864	32.5998	6.91272	2.39545
MCM10	Protein MCM10 homolog	29.0823	29.1024	28.7495	28.8691	31.4952	31.2388	31.446	31.11	5.87769	2.37166
TRIM8	Probable E3 ubiquitin-protein ligase TRIM8	23.2553	24.3873	22.6386	22.9717	25.0339	25.7549	25.9061	26.0363	2.76973	2.36959
VPS37B	Vacuolar protein sorting-associated protein 37B	22.4802	23.8449	23.8518	25.2486	26.0458	26.6218	25.6544	26.4536	2.07877	2.33754
SPATA2	Spermatogenesis-associated protein 2	26.6629	26.488	26.536	27.5014	28.8361	28.997	28.7986	29.8384	3.30878	2.32046
SFPQ	Splicing factor, proline- and glutamine-rich	34.3565	34.6315	34.5171	34.6694	36.8569	36.9048	36.9236	36.7297	6.85525	2.31013
hCG_2043597		24.7693	23.093	24.1615	22.4635	25.9957	25.8599	25.3428	26.5129	2.1639	2.30599
KMT2C	Histone-lysine N-methyltransferase 2C	23.9767	27.1995	28.6	26.1342	29.0195	28.2845	29.588	28.2289	1.17938	2.3026
RBM3	RNA-binding protein 3	23.118	26.5126	26.4621	23.3421	27.3495	26.7844	27.0144	27.4885	1.2787	2.30049
TCF4;TCF12	Transcription factor 12;Transcription factor 4	24.9765	24.646	23.8367	22.6099	25.9001	26.6707	25.2675	27.4176	1.76553	2.29668
PCF11	PCF11 Cleavage And Polyadenylation Factor Subunit	24.4225	23.4371	22.9024	23.899	25.0668	27.2371	28.5202	23.002	0.926541	2.29129
NUDT21	Cleavage and polyadenylation specificity factor subunit 5	31.6663	31.8911	31.5873	32.0259	33.991	34.158	34.1499	34.0252	6.10452	2.28834
GLTSCR1	Glioma tumor suppressor candidate region gene 1 protein	29.6923	29.9725	29.2972	29.5636	32.2108	31.7423	32.2802	31.4374	4.07539	2.28629
TROAP	Tastin	24.8711	24.5701	24.6674	24.38	26.97	27.0005	27.0476	26.5689	5.2768	2.2746
R3HDM1	R3H domain-containing protein 1	27.9058	28.9403	27.9925	28.5041	30.5031	30.6971	30.8903	30.3494	3.83422	2.27434
CCNB2;CCNB2V	G2/mitotic-specific cyclin-B2	28.333	27.6292	28.251	27.6428	30.0258	30.8527	30.0623	29.9889	3.71084	2.26843
ARNT	Aryl hydrocarbon receptor nuclear translocator	27.0823	25.3512	26.5422	27.4669	28.5968	29.3856	28.7745	28.7327	2.42772	2.26172
FOPNL	LisH domain-containing protein FOPNL	24.0898	24.963	23.8743	23.3628	25.6867	26.6502	26.3718	26.5871	2.87113	2.25147
GTF2A1	Transcription initiation factor IIA subunit 1;Transcription initiation factor IIA alpha chain;Transcription initiation factor IIA beta chain	27.9111	29.1928	29.1436	29.7392	30.4862	31.8709	30.5159	32.1045	2.08758	2.24769
UBN2	Ubinuclein-2	29.4954	29.7119	29.5217	29.7049	32.1555	31.7914	32.2703	31.1607	3.90091	2.236
ZMIZ1	Zinc finger MIZ domain-containing protein 1	29.1233	28.9786	28.2133	28.287	31.3413	30.9573	31.0551	30.1921	3.23555	2.23591
KIAA0355	Uncharacterized protein KIAA0355	26.0077	26.3094	25.2768	23.5675	27.4326	27.8418	27.4369	27.393	1.93887	2.23573
WDR74	WD repeat-containing protein 74	25.7588	23.3402	24.2471	25.1228	26.9524	26.8947	26.5352	27.0282	2.22447	2.23541
ATP6V1F	V-type proton ATPase subunit F	23.6378	22.6417	23.6381	23.8794	25.7725	25.849	25.1502	25.9431	3.29995	2.22946
CBX4	E3 SUMO-protein ligase CBX4	26.4985	27.3254	26.8967	26.3574	29.43	29.1405	28.5203	28.8975	3.5885	2.22759
CPSF6	Cleavage and polyadenylation specificity factor subunit 6	30.9983	31.3798	31.3003	31.4596	33.3217	33.882	33.2735	33.5498	4.88498	2.22227
CREBBP	CREB-binding protein	31.0889	30.32	30.387	29.8611	32.9023	32.5358	32.9394	32.1301	3.37283	2.21268
SNRPE	Small nuclear ribonucleoprotein E	28.0746	27.2935	25.5863	27.2664	28.6083	29.4347	29.4025	29.6241	2.08646	2.21219
RAVER1	Ribonucleoprotein PTB-binding 1	30.8284	31.0514	30.7191	30.5696	33.0155	32.8535	33.2934	32.8508	5.29388	2.21117
SSBP3;SSBP2	Single-stranded DNA-binding protein 3;Single-stranded DNA-binding protein 2	24.9451	24.9429	23.9564	25.2371	26.9233	25.3221	28.4001	27.2602	1.71761	2.20604
UBE2L3	Ubiquitin-conjugating enzyme E2 L3	25.9783	27.0138	27.0591	26.9382	29.2572	29.2501	28.1745	29.0666	3.01813	2.18973
UBAP2L	Ubiquitin-associated protein 2-like	27.9898	28.0482	23.8465	28.5187	29.295	29.6287	29.034	29.1756	1.02622	2.18255
PRRC2B	Proline Rich Coiled-Coil 2B	23.5781	24.9186	24.4326	24.7346	26.4736	27.136	27.3664	25.4079	2.20393	2.18002
UNG	Uracil-DNA glycosylase	27.4634	27.7281	27.8729	28.7334	30.0156	29.8616	30.3243	30.294	3.48291	2.1744
MED15	Mediator of RNA polymerase II transcription subunit 15	29.4941	29.6698	28.3874	29.205	31.6146	30.9537	31.503	31.2738	3.27967	2.14717
MPHOSPH9	M-phase phosphoprotein 9	24.9623	27.1255	25.0031	26.6067	28.1026	28.2289	27.6988	28.237	2.0322	2.14243
NCOA2	Nuclear receptor coactivator 2	28.415	29.1213	27.9858	28.2888	30.8768	30.0314	31.2209	30.1463	2.88144	2.11611
CCNK	Cyclin-K	28.2407	28.6465	28.6528	28.8852	30.581	30.9931	30.3584	30.9528	4.34003	2.11503
RAD51C	DNA repair protein RAD51 homolog 3	26.8407	27.4245	26.9672	27.1909	29.1889	29.1173	28.9785	29.598	4.56951	2.11479
TNRC6B	Trinucleotide repeat-containing gene 6B protein	31.1695	31.4092	31.4164	31.4979	33.4376	33.5949	33.7018	33.2076	5.48869	2.11226
WDR33	wD repeat-containing protein 74	31.3535	31.1942	31.0159	30.7188	33.5375	32.9185	33.574	32.6719	3.6902	2.10484
CDKN2AIP	CDKN2A-interacting protein	29.7823	30.0664	29.1208	30.0251	31.8365	31.877	31.7168	31.9325	4.0773	2.09202
RBM33	RNA Binding Motif Protein 33	25.9362	25.0954	25.8176	24.1746	27.0601	27.6194	27.8471	26.8467	2.36762	2.08738
ATXN2L	Ataxin-2-like protein	33.8419	33.9017	33.5195	33.9161	35.9911	35.8697	36.1523	35.5091	4.81712	2.08575
MED6	Mediator of RNA polymerase II transcription subunit 6	23.7173	26.4255	25.7809	26.2332	27.1702	27.6616	27.4833	28.1345	1.71404	2.07314
TCHP	Trichoplein keratin filament-binding protein	26.8223	27.1965	26.8134	26.827	29.1063	28.983	28.8239	29.0219	5.81197	2.069
TRAPPC5	Trafficking protein particle complex subunit 5	28.8821	28.936	28.7421	29.2268	30.4324	30.9788	31.0569	31.5719	3.72379	2.06323
SIX1;SIX2	Homeobox protein SIX1;Homeobox protein SIX2	24.1426	23.6413	24.4585	25.5035	26.077	26.4448	26.6393	26.8251	2.54512	2.06008
SNRPC	U1 small nuclear ribonucleoprotein C	29.434	29.7761	28.8615	28.731	31.2311	31.2848	31.2615	31.2405	3.8001	2.0538
PUM2	Pumilio homolog 2	27.3813	27.0893	27.5988	26.2192	29.2591	28.7891	29.5233	28.9287	2.99647	2.05289
ARGLU1	Arginine and glutamate-rich protein 1	28.4775	23.747	28.2642	28.534	29.8502	29.7753	29.0446	28.5534	0.849316	2.05022
TIAL1	Nucleolysin TIAR	26.3355	27.0622	24.1734	27.391	28.0916	28.222	27.8608	28.9765	1.43973	2.04723
NDUFAF4	NADH dehydrogenase [ubiquinone] 1 alpha subcomplex assembly factor 4	23.3369	23.3243	24.902	24.066	24.9275	26.3007	25.6139	26.9564	1.91767	2.04234
PEF1	Peflin	22.8672	25.2352	25.3651	24.2713	26.306	26.8629	26.1426	26.5749	1.84239	2.03689
PHC1	Polyhomeotic-like protein 1	23.76	26.0752	22.7386	26.0696	26.139	26.3874	27.1127	27.1209	1.2205	2.02913
ELMSAN1	ELM2 and SANT domain-containing protein 1	28.6489	28.5165	29.0655	28.4999	30.9606	30.6362	31.0848	30.1513	3.75558	2.02551
REXO2	Oligoribonuclease, mitochondrial	24.9437	30.1019	30.3194	29.6718	30.7041	30.9965	30.294	31.1256	0.772462	2.02085
PSPC1	Paraspeckle component 1	33.9088	34.0056	34.0678	34.5357	35.993	36.2968	36.0152	36.2151	4.82611	2.00055
PRR12	Proline-rich protein 12	29.472	29.5237	29.485	29.0677	31.5313	31.1282	31.8169	31.0722	4.16431	2.00006
RPL21	60S ribosomal protein L21	28.4006	25.8727	30.6747	30.5408	30.2415	31.4283	31.1242	30.6814	0.869302	1.99666
CEP55	Centrosomal protein of 55 kDa	28.3333	30.6221	30.063	30.9759	31.9996	32.092	31.8518	32.0215	1.83218	1.99263
IRF2BPL	Interferon regulatory factor 2-binding protein-like	28.7379	28.7725	29.0032	29.0606	30.7177	30.8277	31.0824	30.8515	5.68324	1.97628
FAM184A	Protein FAM184A	29.8817	28.357	24.7463	22.9599	29.8573	28.4582	26.6976	28.8108	0.527538	1.96978
YTHDF1	YTH domain-containing family protein 1	29.6968	29.2124	29.0314	29.7845	31.5502	31.548	31.4828	31.0001	3.88961	1.96402
ZNF207	BUB3-interacting and GLEBS motif-containing protein ZNF207	30.7342	30.8705	30.8769	31.1927	32.8921	33.1431	32.7456	32.7339	5.15551	1.96011
TDRD3	Tudor domain-containing protein 3	26.4018	25.2584	24.6788	25.7577	27.7977	27.3704	27.4451	27.3184	2.66553	1.95872
PSMB3	Proteasome subunit beta type-3	25.5859	23.7997	26.0493	22.9876	26.9601	26.2903	26.4709	26.5045	1.4136	1.95081
PAN3	PAB-dependent poly(A)-specific ribonuclease subunit PAN3	27.8102	27.7299	26.043	27.5184	29.5427	28.8156	29.3635	29.1757	2.33757	1.949
PCF11	Pre-mRNA cleavage complex 2 protein Pcf11	31.9558	31.4024	31.1047	30.9734	33.3153	33.098	33.566	33.2372	3.73008	1.94506
HNRNPUL1	Heterogeneous nuclear ribonucleoprotein U-like protein 1	30.9642	30.9268	30.8744	31.0573	32.6764	33.1271	32.8103	32.9535	5.80715	1.93613
BMP2K	BMP-2-inducible protein kinase	23.2199	26.6828	25.2281	23.9683	26.5298	26.3069	26.8969	27.1076	1.3212	1.9355
MED8	Mediator of RNA polymerase II transcription subunit 8	27.6226	27.7287	27.7651	27.9361	29.6892	29.7609	29.5325	29.7461	6.35299	1.91904
MEF2D	Myocyte-specific enhancer factor 2D	28.8145	28.6546	28.4688	28.9053	30.9178	30.7115	30.5969	30.2527	4.54024	1.90892
EPC2	Enhancer of polycomb homolog 2	25.461	25.7239	23.7985	22.2767	26.4724	26.9151	26.024	25.4814	1.1674	1.90821
POLDIP2	Polymerase delta-interacting protein 2	22.9583	24.895	23.4483	23.4958	25.2841	24.6394	26.3378	26.1365	1.79413	1.90014
HNRNPA3	Heterogeneous nuclear ribonucleoprotein A3	22.5707	28.4453	27.4355	28.2548	28.5197	28.9794	28.2279	28.5746	0.653147	1.89882
NRIP1	Nuclear receptor-interacting protein 1	26.1198	24.7208	23.4313	24.1884	26.4955	26.5063	26.8348	26.2094	1.76458	1.89644
TAOK3	Serine/threonine-protein kinase TAO3	28.271	28.8063	29.0768	29.0091	30.5909	30.8909	30.5357	30.7037	4.11303	1.8895
ALKBH2	Alpha-ketoglutarate-dependent dioxygenase alkB homolog 2	25.0482	22.9448	23.0178	24.1156	25.9872	26.2467	25.3354	25.115	1.8037	1.88948
POMP	Proteasome maturation protein	23.0838	24.7209	22.6541	23.7128	24.9299	25.7146	25.7809	25.2912	2.0692	1.8863
ING3	Inhibitor of growth protein;Inhibitor of growth protein 3	28.629	28.7757	28.2463	29.1977	30.4172	30.4656	30.5958	30.9134	3.7924	1.88587
SETD8	N-lysine methyltransferase SETD8	25.871	22.6589	22.3038	24.6622	23.4038	26.6651	26.3422	26.6071	0.811671	1.88056
CEP295	Centrosomal protein of 295 kDa	28.1398	26.2372	26.7572	27.1485	29.7603	28.6025	29.3982	28.0374	1.81715	1.87893
YLPM1	YLP motif-containing protein 1	32.6101	33.0196	32.9202	33.0571	34.7662	35.0505	34.8458	34.4578	4.6466	1.87834
CCNH	Cyclin-H	25.4527	23.8415	23.7652	23.4688	25.1548	25.5717	26.1163	27.1871	1.61359	1.87541
EIF4ENIF1	Eukaryotic translation initiation factor 4E transporter	29.8882	29.9488	29.8522	29.9792	31.7309	31.9	31.7205	31.7757	7.59328	1.86467
CRTC2	CREB-regulated transcription coactivator 2	26.736	27.9864	26.5358	27.116	28.8958	28.9328	28.8495	29.1432	2.89355	1.86177
PAXIP1	PAX-interacting protein 1	25.5831	24.4504	24.0561	25.1096	25.8845	26.6276	26.791	27.3384	2.19946	1.8606
FUBP1	Far upstream element-binding protein 1	31.3914	31.2517	31.3976	31.3942	33.1795	33.3574	33.1579	33.1724	7.16269	1.85808
HIPK1	Homeodomain-interacting protein kinase 1	26.5119	29.0141	24.8158	29.0892	28.4799	30.0883	29.507	28.78	0.846973	1.85603
RPF2	Ribosome production factor 2 homolog	22.4375	27.1257	27.3752	27.8694	28.534	27.7474	28.2201	27.6992	0.701452	1.84822
HELZ	Probable helicase with zinc finger domain	29.4998	30.4632	30.1419	30.4573	31.9475	31.9344	31.8808	32.1829	3.63606	1.84585
CKAP2	Cytoskeleton-associated protein 2	31.2261	31.4171	31.218	31.5884	33.1079	33.2857	33.2932	33.0945	5.67629	1.8329
EP400	E1A-binding protein p400	29.4789	30.5733	30.6324	30.4299	32.0877	32.0577	32.4793	31.8151	3.03305	1.83129
MNX1	Motor neuron and pancreas homeobox protein 1	27.62	26.9084	27.2719	27.3465	28.7491	29.244	28.9169	29.5443	3.67942	1.82689
TCF20	Transcription factor 20	30.6607	30.9369	30.7685	31.1182	32.8513	32.7212	33.0132	32.2015	3.98708	1.82571
WAC	WW domain-containing adapter protein with coiled-coil	30.2983	30.4033	30.4694	30.4373	32.1159	32.1951	32.3375	32.2253	7.10653	1.81638
KIAA1671	Uncharacterized protein KIAA1671	30.2936	30.42	30.0296	30.0757	31.9921	31.7997	32.6285	31.6342	3.58614	1.8089
MIS18BP1	Mis18-binding protein 1	24.0564	25.2704	23.1156	23.9404	25.8736	25.8081	25.7913	26.1224	2.1484	1.80316
CPEB2;CPEB3	Cytoplasmic polyadenylation element-binding protein 2;Cytoplasmic polyadenylation element-binding protein 3	23.1027	24.1436	24.521	22.7391	24.8996	25.696	26.2619	24.8527	1.80194	1.80098
RPA3	Replication protein A 14 kDa subunit	26.415	27.1874	24.0202	25.9065	27.6089	27.5322	27.0455	28.5415	1.28628	1.79974
NCOA6	Nuclear receptor coactivator 6	29.2306	29.593	29.2404	29.3391	31.4971	31.0702	31.1001	30.9197	4.69711	1.79601
RBFOX2;RBFOX1;RBFOX3	RNA binding protein fox-1 homolog 2;RNA binding protein fox-1 homolog;RNA binding protein fox-1 homolog 1;RNA binding protein fox-1 homolog 3	27.4858	26.5263	26.5632	25.7601	29.4211	27.6679	29.0577	27.3719	1.57032	1.7958
UFD1L	Ubiquitin fusion degradation protein 1 homolog	28.4158	28.5083	28.2079	28.6223	30.2309	30.1475	30.1841	30.3722	5.70098	1.79508
CBLL1	E3 ubiquitin-protein ligase Hakai	30.2736	29.9399	30.1285	30.2827	31.7558	32.1979	31.9666	31.8754	5.17835	1.79273
TRPS1	Zinc finger transcription factor Trps1	30.3117	30.1749	30.2431	30.686	32.1129	32.165	32.2618	31.9915	5.07752	1.77891
CDK9	Cyclin-dependent kinase 9	26.8727	27.4412	23.484	27.9623	28.814	28.18	28.7465	27.1351	0.820056	1.77882
ARID1A	AT-rich interactive domain-containing protein 1A	30.7022	30.8105	30.6339	30.4538	32.5164	32.4574	32.5829	32.1531	5.20526	1.77736
DNAJB6	DnaJ homolog subfamily B member 6	26.4697	27.2679	23.2989	26.7453	27.2392	27.9985	27.1761	28.4755	0.955478	1.77684
CCNT2	Cyclin-T2	24.5288	25.479	25.8057	25.377	27.2389	26.8656	27.0855	27.1032	3.11937	1.77566
MNT	Max-binding protein MNT	25.774	26.4253	26.0494	26.6259	27.8227	28.1778	27.7306	28.2095	3.63439	1.76647
TAF4	Transcription initiation factor TFIID subunit 4	29.9246	30.2268	29.9025	30.1906	32.0125	31.8262	31.8415	31.6241	5.27558	1.76493
SCAF4	Splicing factor, arginine/serine-rich 15	30.6959	30.9607	30.4552	30.524	32.8618	32.2374	32.4413	32.1422	3.98175	1.76173
PDLIM4	PDZ and LIM domain protein 4	23.595	27.4949	27.0663	27.7008	28.3391	28.3423	28.0779	28.137	0.924725	1.75983
CPEB4	Cytoplasmic polyadenylation element-binding protein 4	23.2106	23.9646	23.6385	24.3359	25.4307	25.2948	25.6558	25.7864	3.25561	1.75453
RCOR3	REST corepressor 3	23.9255	25.8824	22.7274	26.2922	26.4987	26.669	26.0911	26.581	1.0754	1.75309
CECR2	Cat eye syndrome critical region protein 2	26.7763	27.5245	27.4611	27.452	28.9932	28.9498	29.434	28.8486	3.69436	1.75293
BUB1	Mitotic checkpoint serine/threonine-protein kinase BUB1	29.7246	29.5027	29.1548	29.5459	31.4513	31.2734	31.2581	30.9435	4.47182	1.74959
NONO	Non-POU domain-containing octamer-binding protein	36.5404	36.9133	36.8923	37.3396	38.5493	38.8479	38.6186	38.6622	4.22648	1.74811
FUS	RNA-binding protein FUS	32.194	31.8337	32.0004	31.8105	33.7812	33.5778	33.8666	33.5975	5.32334	1.74609
EMSY	Protein EMSY	29.7664	29.4604	29.2867	29.4808	31.3661	30.8989	31.5666	31.1432	4.23313	1.7451
MCTS1	Malignant T-cell-amplified sequence 1	26.1807	26.812	27.1038	27.1526	28.2966	28.5402	27.9111	29.4774	2.3151	1.74407
UBN1	Ubinuclein-1	28.6282	28.2909	28.4541	28.4673	30.2355	29.9829	30.179	30.3981	5.39228	1.73874
CREB5	Cyclic AMP-responsive element-binding protein 5	23.493	24.591	23.3037	23.4492	22.7987	26.3515	26.1901	26.4355	0.951021	1.73472
TLE3	Transducin-like enhancer protein 3	25.2387	24.9649	25.0664	24.9903	26.9477	27.3732	26.5697	26.3	3.43233	1.73255
NDUFA8	NADH dehydrogenase [ubiquinone] 1 alpha subcomplex subunit 8	26.9583	28.245	26.926	26.7554	28.8823	29.2041	28.3072	29.4004	2.20784	1.72735
ERF	ETS domain-containing transcription factor ERF	23.2476	26.5246	26.7252	26.2857	27.3816	27.9061	27.4834	26.9121	1.05772	1.72501
TRIP6	Thyroid receptor-interacting protein 6	30.4679	30.1524	30.4503	30.5177	32.0931	32.4101	32.0713	31.9093	4.87705	1.72387
CIC	Protein capicua homolog	23.6169	24.19	22.6046	24.4151	26.4451	26.3783	25.7105	23.1874	1.02869	1.7237
RBM27	RNA-binding protein 27	32.455	32.3223	31.7069	31.3976	33.8136	33.4422	34.2552	33.2563	2.67483	1.72136
IRF2BP1	Interferon regulatory factor 2-binding protein 1	28.4062	28.5504	28.181	28.6621	29.8446	30.2312	30.2026	30.3939	4.48556	1.71814
PUM1	Pumilio homolog 1	26.286	25.6269	25.8007	26.215	27.1686	27.8124	27.342	28.4546	2.69836	1.71226
GIGYF1	PERQ amino acid-rich with GYF domain-containing protein 1	23.9344	23.7484	25.6018	24.3023	26.7012	25.7951	25.5446	26.3823	1.86766	1.70906
TRA2B	Transformer-2 protein homolog beta	25.9131	26.0625	25.0443	26.1661	27.3643	28.4365	26.6244	27.5886	2.03329	1.70694
SNRPN;SNRPB	Small nuclear ribonucleoprotein-associated proteins B and B;Small nuclear ribonucleoprotein-associated protein N	30.3212	30.3652	30.5968	30.643	32.3538	32.3724	31.7765	32.2329	4.37455	1.70238
TPD52	Tumor protein D52	25.6306	26.9208	26.3372	26.4872	27.9837	28.1668	27.6342	28.3999	2.79469	1.70222
SPDL1	Protein Spindly	31.14	31.3806	31.3785	31.8161	33.0029	33.1661	32.8766	33.4753	3.94863	1.70144
DYNC2LI1	Cytoplasmic dynein 2 light intermediate chain 1	23.3774	24.2312	22.4179	23.6357	25.0358	24.9593	24.2652	26.207	1.66558	1.70126
CBR3	Carbonyl reductase [NADPH] 3	26.721	26.9589	27.1504	22.6181	27.5332	27.435	27.3839	27.8644	0.76534	1.69205
E2F7	Transcription factor E2F7	23.6782	23.5076	21.987	22.5949	24.1908	24.2312	25.1238	24.985	1.95538	1.69079
TLE1	Transducin-like enhancer protein 1	26.5919	26.6804	26.4553	25.9317	28.6922	27.6897	28.2266	27.7952	2.99512	1.68612
ALAS1	5-aminolevulinate synthase, nonspecific, mitochondrial	24.6827	22.8748	25.0034	22.9282	26.1024	26.4823	23.6734	25.9393	1.01796	1.67706
CSTF3	Cleavage stimulation factor subunit 3	29.9854	30.414	30.2237	30.4929	31.9272	31.8843	31.8818	32.126	4.9314	1.67587
IRF2BP2	Interferon regulatory factor 2-binding protein 2	31.0088	31.0052	31.0366	31.2961	33.1194	32.7596	32.7164	32.4427	4.41592	1.67284
METTL2B;METTL2A	Methyltransferase-like protein 2B;Methyltransferase-like protein 2A	22.9834	26.2083	25.6701	26.7456	25.8506	26.7837	27.5291	28.127	0.867966	1.67073
ATXN2	Ataxin 2	24.3142	22.3284	23.6353	23.8006	25.0524	24.8489	25.0906	25.7534	1.93247	1.6667
ATP5H	ATP synthase subunit d, mitochondrial	26.1529	26.1472	24.1738	26.334	27.6552	27.1894	26.7814	27.8333	1.5919	1.66287
SMARCA2	Probable global transcription activator SNF2L2	26.3502	27.2435	26.6245	26.5969	28.5451	28.303	28.1831	28.4165	3.7139	1.65815
PRRC2B	Protein PRRC2B	31.8603	31.8413	31.3911	31.6579	33.4141	33.2868	33.6447	33.0362	4.21559	1.65784
CCDC101	SAGA-associated factor 29 homolog	24.4576	24.4196	23.7877	23.5739	24.7112	25.6028	26.2373	26.3136	2.06071	1.65654
CDC7	Cell division cycle 7-related protein kinase	25.8749	24.7745	26.0884	24.1485	26.3349	27.1811	27.1557	26.837	1.79247	1.65562
LRIF1	Ligand-dependent nuclear receptor-interacting factor 1	30.4397	30.8577	30.8753	31.0996	32.4463	32.5143	32.4249	32.4878	4.6638	1.65026
PSMA3	Proteasome subunit alpha type-3	23.2518	26.1962	26.4546	26.8035	27.9545	26.4213	27.2923	27.6369	0.956123	1.64971
TAF8	Transcription initiation factor TFIID subunit 8	24.2688	24.6933	25.0891	24.3638	26.0913	26.7784	25.8786	26.2642	3.08181	1.64937
POM121C	Nuclear envelope pore membrane protein POM 121C	30.6246	31.2941	31.2655	31.4606	32.9435	32.8492	32.8532	32.5845	3.76531	1.6464
IFT20	Intraflagellar transport protein 20 homolog	24.354	25.2207	25.0894	24.1933	26.7301	26.2367	26.104	26.3596	2.87863	1.64326
RBL1	Retinoblastoma-like protein 1	30.2475	29.7399	29.72	29.9328	31.0437	31.603	31.5676	31.9988	3.41117	1.64318
RBM17	Splicing factor 45	32.4578	32.8881	32.6041	32.9743	34.1975	34.298	34.5101	34.4883	4.59385	1.64237
NCOR1	Nuclear receptor corepressor 1	31.5285	31.9087	31.5833	31.6551	33.2788	33.1413	33.6437	33.1804	4.59789	1.64214
RBBP6	E3 ubiquitin-protein ligase RBBP6	33.3727	33.7266	33.6147	33.8268	35.5193	35.4597	35.4948	34.6311	3.35278	1.64106
MBNL1	Muscleblind-like protein 1	27.6638	27.2685	27.2842	27.4415	29.6787	29.1185	28.9561	28.4676	3.07902	1.64072
CRTC3	CREB-regulated transcription coactivator 3	24.0711	24.4758	24.6178	24.4773	25.453	25.9673	26.309	26.4727	3.18177	1.64
MAP7D2	MAP7 domain-containing protein 2	29.0888	29.8598	29.3722	29.9909	31.458	31.3208	31.1142	30.974	3.35133	1.63883
DGCR14	Protein DGCR14	28.7214	29.4376	29.3884	29.3739	30.8397	30.7584	30.8336	31.0093	4.01658	1.6299
WDR46	WD repeat-containing protein 46	28.3973	27.9099	26.8774	26.4572	29.155	29.2742	28.8823	28.8322	1.90486	1.62548
UBAP2	Ubiquitin-associated protein 2	31.54	31.5001	31.3466	31.9224	33.3123	33.2365	33.3135	32.9485	4.43798	1.62541
RAE1	mRNA export factor	24.526	26.1445	26.4679	27.0979	27.8735	27.6335	27.1745	28.0557	1.50687	1.6252
SMARCE1	SWI/SNF-related matrix-associated actin-dependent regulator of chromatin subfamily E member 1	28.543	28.8947	28.4635	29.1006	30.3385	30.5053	30.1454	30.4936	4.09378	1.62027
RHEB	GTP-binding protein Rheb	23.2485	25.4533	26.1231	25.3322	25.7088	26.925	27.8886	26.1128	1.06983	1.61952
POM121	Nuclear envelope pore membrane protein POM 121	27.5986	28.5206	28.9609	28.7088	30.0544	30.0714	30.5392	29.5893	2.41354	1.61636
CCAR1	Cell division cycle and apoptosis regulator protein 1	32.3698	32.3859	32.1029	32.0167	34.1516	33.6808	33.9688	33.5033	4.06435	1.6073
STIL	SCL-interrupting locus protein	23.8207	25.1039	25.8973	26.0177	26.9146	27.0404	26.5923	26.7027	1.6802	1.6026
RBM22	Pre-mRNA-splicing factor RBM22	31.3002	31.3004	31.4785	31.8803	32.9135	33.3688	33.1949	32.8927	3.96878	1.60259
RBM7	RNA-binding protein 7	25.9653	27.0056	26.4197	27.1991	29.2486	27.6158	28.0682	28.0398	1.91755	1.59569
CPSF4	Cleavage and polyadenylation specificity factor subunit 4	28.6856	29.4545	28.6848	29.1492	30.9786	30.5902	30.3072	30.4374	3.25449	1.58481
NUTF2	Nuclear transport factor 2	23.2611	27.2782	27.5475	27.3066	27.4973	27.5651	28.1977	28.3904	0.72437	1.56429
TCERG1	Transcription elongation regulator 1	32.6507	32.6085	32.3029	32.3401	34.0629	34.0963	34.0344	33.9615	5.51641	1.5632
KHSRP	Far upstream element-binding protein 2	32.6489	32.7127	32.3769	32.2374	34.0662	34.0519	34.3065	33.7936	4.27668	1.56058
RBMS2	RNA-binding motif, single-stranded-interacting protein 2	27.9193	27.8772	27.9355	28.7175	29.8249	29.9471	29.526	29.3567	3.1565	1.5513
BAG3	BAG family molecular chaperone regulator 3	30.5868	30.4802	30.1496	30.3093	32.1446	31.6877	32.2282	31.6543	3.8915	1.54721
TLE4	Transducin-like enhancer protein 4	29.1546	29.1591	28.743	28.7024	30.6256	30.0335	30.7614	30.518	3.58165	1.54483
RAD54L2	Helicase ARIP4	28.9453	29.6116	28.8503	29.3834	31.1086	30.7459	30.372	30.7221	3.2196	1.53949
ARL2;ARL2-SNX15	ADP-ribosylation factor-like protein 2	24.7276	25.8918	25.3246	26.5465	26.4049	27.6238	26.5851	28.0014	1.4951	1.53116
YTHDF2	YTH domain-containing family protein 2	32.3965	32.4111	32.1461	32.3106	33.9741	33.8663	34.046	33.4989	4.53226	1.53022
QSER1	Glutamine and serine-rich protein 1	30.5193	30.55	30.3883	30.4808	31.968	32.0151	32.1117	31.9542	7.08873	1.52763
ENAH	ENAH Actin Regulator	23.3482	24.5878	24.6165	22.2883	24.6893	25.7565	25.153	25.3385	1.35386	1.52413
POLR3F	DNA-directed RNA polymerase III subunit RPC6	22.952	25.1389	25.2876	25.4582	25.1915	26.2671	26.986	26.4601	1.1355	1.51702
LSM12	Protein LSM12 homolog	28.7059	27.3167	27.5539	28.6375	29.3764	30.3807	29.3028	29.1949	1.80199	1.51022
CYLD	Ubiquitin carboxyl-terminal hydrolase CYLD	27.4505	27.9683	27.952	27.3809	28.6555	29.3181	28.83	29.9467	2.41002	1.49963
TLE3	Transducin-like enhancer protein 3	30.2787	30.3081	30.2577	30.6783	31.5044	32.0452	31.8884	32.0742	4.00227	1.49733
NQO2	Ribosyldihydronicotinamide dehydrogenase [quinone]	24.4613	23.4741	23.2291	23.9158	25.8028	25.118	25.5785	24.5542	2.07891	1.49333
SCAF8	Protein SCAF8	28.4615	27.3554	27.4934	26.2342	29.2659	28.8177	29.2086	28.2072	1.55129	1.48871
CNOT2	CCR4-NOT transcription complex subunit 2	30.0982	30.1228	29.908	29.7498	31.2635	31.6942	31.7177	31.1533	3.91156	1.48746
PIAS3	E3 SUMO-protein ligase PIAS3	24.4462	26.4814	26.3866	26.5845	27.2924	27.9113	27.7223	26.9167	1.42875	1.48601
RBMS1	RNA-binding motif, single-stranded-interacting protein 1	28.1385	29.5108	29.835	29.8492	30.4602	31.1145	30.9186	30.7613	1.86668	1.48026
CSTF2T	Cleavage stimulation factor subunit 2 tau variant	29.9352	30.3041	29.8681	30.0826	31.5255	31.5955	31.491	31.461	5.18718	1.47075
DSTN	Destrin	26.0497	23.2172	24.8632	24.2293	26.3027	25.6253	26.0725	26.2402	1.27382	1.47029
BCORL1	BCL-6 corepressor-like protein 1	28.2868	28.4413	28.1022	28.2604	29.882	29.5255	30.1248	29.43	3.80344	1.46789
TXNDC9	Thioredoxin domain-containing protein 9	23.9752	24.5529	24.9431	24.9714	25.782	26.5668	25.7098	26.243	2.50423	1.46476
YTHDF3	YTH domain-containing family protein 3	30.9295	30.805	30.4973	31.082	32.6226	32.0825	32.3173	32.1328	3.8059	1.46035
CXorf56	UPF0428 protein CXorf56	30.0817	30.8639	30.7564	31.6388	31.7902	32.2904	32.2358	32.8644	2.03021	1.45996
E2F8	Transcription factor E2F8	22.9339	25.0095	23.8023	23.9809	25.219	25.7071	25.764	24.8667	1.65405	1.45761
RBM10	RNA-binding protein 10	31.4192	31.4516	31.5824	31.594	32.685	33.2331	33.1602	32.7605	4.22524	1.44793
HNRNPA0	Heterogeneous nuclear ribonucleoprotein A0	32.2369	32.8461	32.7313	33.0304	34.295	34.3743	33.8	34.1111	3.28943	1.43392
TFG	Protein TFG	28.6592	28.7103	28.6145	28.452	30.0069	29.9916	29.4413	30.7246	2.74784	1.43208
TAF9B	Transcription initiation factor TFIID subunit 9B	31.0683	31.0625	30.6301	31.2356	32.4877	32.6145	32.2812	32.3211	4.10393	1.427
RBM6	RNA-binding protein 6	30.885	30.664	30.5872	30.2744	31.9719	32.2836	31.9039	31.9533	4.0626	1.42552
C12orf29	Uncharacterized protein C12orf29	25.0908	25.8073	25.2439	25.3936	26.6153	26.5714	27.0218	27.0256	3.43649	1.42463
CPSF7	Cleavage and polyadenylation specificity factor subunit 7	30.8236	30.6637	30.5658	30.8602	32.0116	32.3607	32.2996	31.9375	4.55771	1.42399
SNRPG;SNRPGP15	Small nuclear ribonucleoprotein G;Putative small nuclear ribonucleoprotein G-like protein 15	28.1654	28.3766	28.8398	29.6036	29.5268	30.9813	29.7503	30.42	1.67577	1.42328
CNOT3	CCR4-NOT transcription complex subunit 3	28.6264	29.181	28.9607	28.9349	30.0687	30.5325	30.2003	30.5941	3.78839	1.42313
FAM50B	Protein FAM50B	24.0138	23.8638	22.8733	24.18	25.6449	25.3881	24.54	25.0432	2.02403	1.42134
PTPN23	Tyrosine-protein phosphatase non-receptor type 23	31.1979	31.8658	31.8195	32.2089	33.2064	33.2707	32.9611	33.2932	3.127	1.40983
ZBTB33	Transcriptional regulator Kaiso	27.7479	27.9402	26.4439	28.4745	29.1583	29.1817	28.7038	29.1988	1.70376	1.40901
SF3B2	Splicing factor 3B subunit 2	33.4764	33.6043	33.2688	33.5283	35.1102	34.7387	34.9083	34.748	4.78594	1.40683
ALKBH3	Alpha-ketoglutarate-dependent dioxygenase alkB homolog 3	23.4511	26.0556	26.1355	26.3628	26.6628	26.5337	26.8431	27.5906	0.996258	1.40631
PRCC	Proline-rich protein PRCC	30.7596	30.89	30.5345	30.7205	32.505	32.1217	32.1345	31.762	3.79066	1.40466
MAP2K1	Dual specificity mitogen-activated protein kinase kinase 1	30.5367	27.8606	29.7969	25.6686	29.1133	30.1988	29.4413	30.7168	0.57174	1.40185
ARID1B	AT-rich interactive domain-containing protein 1B	29.6684	29.3237	29.6233	29.5588	31.2141	30.7971	31.3134	30.4531	3.23124	1.40088
ATXN2	Ataxin-2	31.1799	31.326	31.2123	31.4419	32.8797	32.818	32.8432	32.2009	3.71679	1.39544
ZC2HC1A	Zinc finger C2HC domain-containing protein 1A	29.3256	30.0849	29.8624	30.3561	31.0569	31.2683	31.6702	31.209	2.80809	1.39388
APBB1	Amyloid beta A4 precursor protein-binding family B member 1	30.3402	30.4485	30.2568	30.5467	31.9652	31.8802	31.8221	31.4847	4.54548	1.38999
HSD17B10	3-hydroxyacyl-CoA dehydrogenase type-2	24.7747	25.651	26.771	25.8131	27.5725	26.606	26.9083	27.4724	1.59471	1.38733
FIP1L1	Pre-mRNA 3-end-processing factor FIP1	30.7652	30.9875	30.6942	30.4738	32.0563	32.2512	31.9883	32.1553	4.58086	1.38259
SUMO2;SUMO4	Small ubiquitin-related modifier 2;Small ubiquitin-related modifier 4	30.936	30.6837	30.286	30.5587	32.0384	32.1434	32.0758	31.7262	3.81703	1.37982
PRRC2C	Protein PRRC2C	34.0622	34.4205	34.2176	34.3939	35.79	35.7826	35.8971	35.1404	3.43543	1.37897
ELAVL1	ELAV-like protein 1	30.537	31.0721	31.1185	31.1422	32.3574	32.4062	32.1532	32.467	3.87889	1.37851
PIN1	Peptidyl-prolyl cis-trans isomerase NIMA-interacting 1	28.4064	28.5358	28.6901	28.6726	29.978	30.0696	30.1085	29.6596	4.54985	1.3777
TMX2	Thioredoxin-related transmembrane protein 2	22.3996	20.2885	29.0264	21.8498	24.697	25.2612	24.0701	25.0326	0.29495	1.37414
CSTF1	Cleavage stimulation factor subunit 1	26.3033	26.5596	27.2559	25.4855	27.8973	27.8123	27.5945	27.7869	1.99408	1.37166
CLK1;CLK4	Dual specificity protein kinase CLK1;Dual specificity protein kinase CLK4	24.241	24.7677	24.6983	22.9178	25.4605	25.2776	25.5288	25.8299	1.66438	1.36799
NCOR1		26.8547	26.1015	26.0048	25.8215	27.927	27.4337	28.1834	26.7098	1.86764	1.36784
FAM83H	Protein FAM83H	29.3916	28.9289	28.8304	29.1332	30.2662	30.5739	30.1879	30.7273	3.5988	1.36778
SUGP1	SURP and G-patch domain-containing protein 1	30.5287	30.8204	30.9195	31.0628	32.1257	32.115	32.6818	31.8795	3.26905	1.36766
RC3H2	Roquin-2	26.2083	25.345	25.9122	26.1955	27.732	27.0623	27.0378	27.2545	2.71761	1.35641
SF3A1	Splicing factor 3A subunit 1	33.9378	33.8648	33.5648	33.6724	35.3822	35.0324	35.4116	34.6382	3.29391	1.35614
MED26	Mediator of RNA polymerase II transcription subunit 26	26.7083	27.9233	27.4299	27.3521	28.4437	28.5869	29.0992	28.7076	2.49344	1.35594
SH3GLB2	Endophilin-B2	23.0443	27.953	27.7643	28.132	27.5774	28.2928	27.4519	28.9944	0.481352	1.35571
STAT5B	Signal transducer and activator of transcription 5B	23.995	24.5471	24.4487	24.2387	24.9193	25.4428	25.5071	26.7767	1.77387	1.35413
CCDC137	Coiled-coil domain-containing protein 137	27.6857	27.9325	27.4521	27.8683	28.9696	28.8872	29.0226	29.4647	3.70093	1.3514
AGFG1	Arf-GAP domain and FG repeat-containing protein 1	31.1236	31.4565	30.9098	31.4426	32.344	32.536	33.0052	32.4528	3.32765	1.35139
ISG20L2	Interferon-stimulated 20 kDa exonuclease-like 2	25.5908	25.9454	25.9767	25.7463	26.5489	27.2072	27.135	27.7621	2.65597	1.34848
CSNK1D	Casein kinase I isoform delta	24.1183	22.9328	23.688	24.9987	24.5793	25.1936	24.9041	26.4541	1.19365	1.3483
RNF219	RING finger protein 219	31.4488	31.1496	31.0555	31.4072	32.7149	32.5555	32.7978	32.3847	4.27645	1.34792
MZT2B;MZT2A	Mitotic-spindle organizing protein 2B;Mitotic-spindle organizing protein 2A	25.6621	25.5632	24.8921	25.8832	26.5995	26.9277	26.58	27.2701	2.61358	1.34418
FUBP3	Far upstream element-binding protein 3	31.5131	31.4221	31.5495	31.5451	32.7941	33.1254	32.8308	32.6492	4.87257	1.34243
UBAP2L	Ubiquitin-associated protein 2-like	33.9046	34.1169	34.0246	34.4375	35.4739	35.668	35.4394	35.2718	4.13146	1.34239
NUPL1	Nucleoporin p58/p45	28.2921	28.724	28.5242	28.599	29.7896	29.7755	29.786	30.1438	4.35062	1.33891
SMARCA4	Transcription activator BRG1	30.8576	30.983	30.7229	30.7294	32.2173	32.0117	32.3934	32.0227	4.73525	1.33805
CCDC138	Coiled-coil domain-containing protein 138	29.9071	29.5701	28.5333	28.7909	29.4859	30.3413	31.1135	31.1859	1.39102	1.33129
NSA2	Ribosome biogenesis protein NSA2 homolog	26.2736	26.4218	26.6786	26.3842	26.7243	27.7997	28.1902	28.3498	1.90732	1.32643
PSMA2	Proteasome subunit alpha type;Proteasome subunit alpha type-2	26.4208	27.9822	27.6595	27.3805	28.2416	28.8431	28.5967	29.0584	1.88634	1.32419
BUD31	Protein BUD31 homolog	25.9022	25.7631	24.1124	25.7099	26.3241	26.9116	26.7327	26.8066	1.61839	1.32185
COMMD8	COMM domain-containing protein 8	23.0392	25.1834	25.1551	25.3565	26.0882	26.1781	25.7445	25.9979	1.25195	1.31862
SOX6	Transcription factor SOX-6	23.9569	23.4319	24.7573	23.02	25.9812	25.6522	24.4373	24.3581	1.24479	1.31569
FAM195B	Protein FAM195B	27.4256	27.7274	26.2751	27.1501	28.825	28.687	27.9089	28.4097	1.90486	1.31309
DMPK	Myotonin-protein kinase	25.177	24.6822	24.8869	25.2398	26.1371	27.5613	26.3453	25.1699	1.37426	1.3069
DDI2	Protein DDI1 homolog 2	23.739	26.1175	25.8416	25.5722	25.9753	26.8516	26.4404	27.1983	1.13509	1.29884
GOT1	Aspartate aminotransferase, cytoplasmic	25.801	27.0695	26.8242	27.2204	28.0708	27.7167	28.012	28.3108	2.04406	1.29879
ZMYM1	Zinc finger MYM-type protein 1	30.1887	30.3442	30.2899	30.362	31.4206	31.7518	31.271	31.9354	3.77869	1.29847
STOML2	Stomatin-like protein 2, mitochondrial	24.1091	26.4994	25.6278	24.8662	26.5471	26.0483	26.7112	26.9853	1.25178	1.29737
CNN3	Calponin-3;Calponin	25.7723	26.2954	25.9975	26.0857	27.6118	26.9824	27.0905	27.644	3.14982	1.29445
TRMT2A	tRNA (uracil-5-)-methyltransferase homolog A	23.0239	23.8114	25.5828	22.8391	24.8692	24.6511	25.5483	25.3613	1.00975	1.29317
ZNF511	Zinc finger protein 511	23.3471	26.6259	23.2233	23.6137	26.189	23.4825	26.4077	25.8985	0.571966	1.29192
MLLT6	Protein AF-17	25.1598	24.6367	24.8382	25.7459	27.1191	26.5303	26.1094	25.7567	1.82628	1.28376
PRRC2A	Protein PRRC2A	32.7989	33.1049	33.075	33.0116	34.4806	34.3498	34.4121	33.8698	3.77038	1.28047
KRT18	Keratin, type I cytoskeletal 18	23.2681	24.5195	24.1488	25.7494	25.7217	24.9991	25.892	26.192	1.17283	1.27976
BANF1	Barrier-to-autointegration factor;Barrier-to-autointegration factor, N-terminally processed	22.4192	25.8136	25.5291	25.0812	26.2167	25.7959	25.894	26.0542	0.812903	1.27941
SEC16A		33.4628	33.7137	33.5513	33.6248	34.987	34.8417	35.0945	34.5333	4.13464	1.27596
ASXL2	Putative Polycomb group protein ASXL2	26.9213	27.0793	26.8677	27.0803	28.5125	28.0407	27.9866	28.4969	3.79491	1.27201
ARID2	AT-rich interactive domain-containing protein 2	29.1543	29.8178	29.5131	29.6896	31.0952	30.6944	31.3983	30.0633	2.11602	1.26912
SF3A2	Splicing factor 3A subunit 2	29.0115	29.2969	29.539	29.3796	30.5467	30.7803	30.3245	30.6425	3.88376	1.26675
UBE2C	Ubiquitin-conjugating enzyme E2 C	26.8434	27.2828	26.9254	27.169	28.4396	27.9804	28.2226	28.6134	3.49041	1.25887
HNRNPM	Heterogeneous nuclear ribonucleoprotein M	34.1654	33.5564	33.85	33.6471	34.9501	35.233	35.0276	35.0364	3.83913	1.25708
SAP130	Histone deacetylase complex subunit SAP130	30.1513	30.2863	29.9799	30.3213	31.4952	31.5991	31.7935	30.8752	2.97644	1.25602
GMFB	Glia maturation factor beta	24.2347	24.5011	23.8487	24.7754	25.5798	25.3424	25.1433	26.3003	2.09947	1.25148
FBXO5	F-box only protein 5	23.859	26.453	25.4176	25.5864	27.3469	26.1884	25.934	26.847	1.02908	1.25009
CASC3	Protein CASC3	26.5199	25.8823	26.227	26.7166	26.8604	27.4415	27.7009	28.32	1.90478	1.24425
C1orf131	Uncharacterized protein C1orf131	26.2351	24.1971	26.7882	26.5722	27.7409	26.6348	26.9453	27.4477	0.992554	1.24402
VRK1	Serine/threonine-protein kinase VRK1	28.1968	28.5914	28.2351	28.0705	29.079	29.4571	29.7614	29.7547	3.13593	1.23964
CHERP	Calcium homeostasis endoplasmic reticulum protein	32.7323	32.8791	32.9104	32.7888	34.173	34.254	34.0089	33.8318	4.7221	1.23925
DBI	Acyl-CoA-binding protein	25.638	24.4114	25.1303	23.5869	26.7899	26.3024	25.7567	24.8671	1.05689	1.23739
PUM1	Pumilio homolog 1	33.2342	33.2348	32.9652	33.1779	34.21	34.5588	34.2475	34.4757	4.57172	1.21997
FOXK2	Forkhead box protein K2	27.3161	27.7323	27.6259	27.2564	28.509	28.5145	30.191	27.5948	1.15627	1.21965
FBLL1	rRNA/tRNA 2-O-methyltransferase fibrillarin-like protein 1	26.6513	26.615	26.6115	26.2356	28.1442	27.9676	27.2571	27.6154	2.83728	1.21775
TSEN34	tRNA-splicing endonuclease subunit Sen34	23.5028	24.1719	23.8033	23.5707	24.2249	25.5242	24.4929	25.6644	1.67364	1.21445
SMAP2	Stromal membrane-associated protein 2	28.769	29.1455	28.6902	29.1952	30.2335	30.3246	30.1252	29.966	3.7164	1.21237
RAVER2	Ribonucleoprotein PTB-binding 2	29.3072	28.8294	29.3286	29.1744	30.2626	30.2932	30.472	30.4573	4.11083	1.21135
ZNF318	Zinc finger protein 318	31.5616	31.774	31.358	31.5359	33.0025	32.6156	33.0071	32.4464	3.48703	1.21054
CSTB	Cystatin-B	23.4526	26.1537	26.4182	25.2845	26.914	26.0196	26.1711	27.0348	0.843346	1.20761
GNAS	Guanine nucleotide-binding protein G(s) subunit alpha isoforms short;Guanine nucleotide-binding protein G(s) subunit alpha isoforms XLas	28.1334	27.8726	29.3421	27.8037	29.3368	29.87	28.9957	29.7763	1.58001	1.20676
U2SURP	U2 snRNP-associated SURP motif-containing protein	33.0683	32.9519	32.8647	33.1783	33.9876	34.3127	34.2749	34.3098	4.60551	1.20545
HN1	Hematological and neurological expressed 1 protein;Hematological and neurological expressed 1 protein, N-terminally processed	30.1182	30.2375	30.0372	30.3109	31.4442	31.5182	30.9389	31.6143	3.50401	1.20294
USP54	Inactive ubiquitin carboxyl-terminal hydrolase 54	28.0225	27.6223	28.5361	28.2744	29.1028	30.0021	29.3662	28.7943	2.01336	1.20254
NEK2	Serine/threonine-protein kinase Nek2	23.4507	23.0127	23.8775	25.8925	25.133	25.391	24.7113	25.8071	0.899929	1.20223
CDK13	Cyclin-dependent kinase 13	26.5929	28.0059	27.4217	26.7036	29.3715	28.2468	29.3477	26.5602	0.808	1.2005
KDM6B	Lysine-specific demethylase 6B	26.6905	24.7613	23.6092	22.6891	28.1388	23.8639	27.7329	22.8108	0.317095	1.1991
C21orf33	ES1 protein homolog, mitochondrial	25.7431	26.4362	26.5946	26.1213	27.2575	27.2138	27.1304	28.081	2.2052	1.19686
RPS7	40S ribosomal protein S7	29.7154	30.4488	30.6255	30.2635	31.6345	31.0793	31.435	31.677	2.60182	1.19314
WBP11	WW domain-binding protein 11	31.6241	31.8773	31.3085	31.6384	32.6894	32.9774	32.7606	32.7863	3.98672	1.19138
RPRD2	Regulation of nuclear pre-mRNA domain-containing protein 2	32.5795	32.5029	32.4918	32.551	33.6039	33.6199	33.9733	33.6731	4.95919	1.18629
NSUN5	Probable 28S rRNA (cytosine-C(5))-methyltransferase	23.4906	23.4913	24.095	24.7125	24.808	25.0694	25.7248	24.9286	1.79821	1.18535
UCHL3	Ubiquitin carboxyl-terminal hydrolase isozyme L3;Ubiquitin carboxyl-terminal hydrolase	25.451	22.3224	24.9547	25.1315	26.0855	25.43	25.4347	25.6475	0.797273	1.18454
LIN54	Protein lin-54 homolog	30.3269	30.2218	30.0409	30.1106	31.3472	31.2603	31.7479	31.0809	3.59073	1.184
RERE	Arginine-glutamic acid dipeptide repeats protein	27.0598	26.1626	25.6421	25.785	27.2917	26.893	27.6279	27.5555	1.77533	1.17963
TXNDC12	Thioredoxin domain-containing protein 12	25.6226	25.4949	25.3121	23.6361	25.876	26.4705	26.0488	26.3783	1.28938	1.177
PHC3	Polyhomeotic-like protein 3	27.4381	28.3103	28.0216	27.9495	29.531	29.1827	29.0431	28.6194	2.36261	1.16418
PHF2	Lysine-specific demethylase PHF2	27.4522	24.0302	26.7557	27.3679	28.3787	26.8437	28.0622	26.9734	0.618941	1.163
ACP1	Low molecular weight phosphotyrosine protein phosphatase	26.1301	25.9914	26.3629	22.4149	26.7336	26.5629	26.4639	25.7859	0.564112	1.16178
PIAS1	E3 SUMO-protein ligase PIAS1	28.0495	28.0903	28.2177	28.1998	29.0395	28.993	29.4952	29.6638	3.29026	1.15853
KDM6A;UTY	Lysine-specific demethylase 6A;Histone demethylase UTY	27.9727	28.4888	28.3704	28.6763	29.2283	29.4056	29.7229	29.7617	2.96489	1.15256
COMMD9	COMM domain-containing protein 9	26.2582	27.6591	27.4654	27.7606	27.6439	28.3842	28.3786	29.3448	1.23686	1.15206
HIST1H1C	Histone H1.2	23.8198	28.1512	28.5742	28.1414	27.832	28.6069	28.2926	28.5444	0.454313	1.14734
TFAP2C	Transcription factor AP-2 gamma	25.6898	25.6492	22.7759	25.6744	26.1773	25.9505	26.0506	26.1786	0.777849	1.14194
KMT2D	Histone-lysine N-methyltransferase 2D	28.6323	29.3681	29.4788	28.9878	30.3513	29.9166	30.7154	30.0355	2.30625	1.13793
DHFR	Dihydrofolate reductase	27.1863	28.4623	27.8695	28.081	28.3606	29.3647	28.4437	29.9761	1.28204	1.1365
RPL38	60S ribosomal protein L38	27.3184	27.759	27.3436	27.2025	28.9072	27.9595	28.4362	28.8627	2.38645	1.13553
MCM7	DNA replication licensing factor MCM7	26.6058	25.23	26.5201	25.4878	26.9679	27.1369	26.811	27.4547	1.61621	1.13169
TIMM50	Mitochondrial import inner membrane translocase subunit TIM50	24.0495	24.1771	24.4105	24.7749	25.4638	24.1837	26.2388	26.045	1.21774	1.12986
CDC25C	M-phase inducer phosphatase 3	22.5138	27.2457	27.0549	27.1102	27.3508	26.9407	26.419	27.698	0.417803	1.12095
ICE2	Little elongation complex subunit 2	27.4881	26.9422	27.4801	27.7572	28.2316	28.8598	28.476	28.5818	2.7031	1.12039
RPL10		24.3347	24.6219	26.4353	25.0555	25.8194	25.9613	25.8973	27.2435	0.999822	1.11853
DPF1	Zinc finger protein neuro-d4	23.9561	23.4335	24.1579	23.3772	24.9785	24.5577	24.1293	25.7306	1.53604	1.11781
ZFR	Zinc finger RNA-binding protein	31.4266	31.4369	31.4411	31.648	32.6353	32.7244	32.7615	32.2784	3.99558	1.11173
DVL3	Segment polarity protein dishevelled homolog DVL-3	30.2871	29.7771	28.9273	29.3406	30.8735	30.4387	30.9404	30.5028	1.87743	1.1058
RING1	E3 ubiquitin-protein ligase RING1	24.6963	24.5521	22.3769	25.1019	25.6157	25.2104	25.2819	24.9968	0.882558	1.0944
CEP131	Centrosomal protein of 131 kDa	29.4437	29.2582	29.2726	29.4879	30.4694	30.4887	30.4519	30.4259	5.74993	1.09337
CNOT8	CCR4-NOT transcription complex subunit 8	27.9788	27.6057	26.6494	27.3046	28.1241	28.2364	28.4802	29.05	1.6863	1.08803
ZMAT2	Zinc finger matrin-type protein 2	26.9317	23.502	26.3319	26.9811	27.5385	27.1615	26.8274	26.5701	0.604717	1.0877
NUP54	Nucleoporin p54	28.6835	29.3904	29.2008	29.4511	29.9147	30.1517	30.1679	30.8361	2.20442	1.08614
NUFIP2	Nuclear fragile X mental retardation-interacting protein 2	31.8526	32.1479	31.8945	32.0187	33.3514	32.9167	33.2121	32.7559	3.42223	1.08059
MAP7D1	MAP7 domain-containing protein 1	25.805	26.5273	26.7729	27.2056	28.0235	27.5606	27.2421	27.7997	1.72765	1.07875
RPS5	40S ribosomal protein S5;40S ribosomal protein S5, N-terminally processed	30.272	30.8501	31.0686	31.0152	31.7787	31.7848	32.0322	31.9064	2.85621	1.07405
ETFA	Electron transfer flavoprotein subunit alpha, mitochondrial	26.3057	28.4383	28.9598	28.4521	28.6829	29.1721	28.9422	29.6527	0.863909	1.0735
TK1	Thymidine kinase;Thymidine kinase, cytosolic	25.8518	26.0898	25.4543	25.3841	26.5213	27.1161	26.4248	27.0089	2.37022	1.07278
CNOT11	CCR4-NOT transcription complex subunit 11	28.3791	28.2852	28.2652	28.7995	29.5564	29.7666	28.7763	29.9184	2.04245	1.07219
AP2M1	AP-2 complex subunit mu	23.2993	24.2625	25.1717	23.898	25.627	24.8067	25.6966	24.7805	1.21294	1.06981
COPS5	COP9 signalosome complex subunit 5	30.2207	30.303	30.371	30.8349	31.1796	31.589	31.404	31.8313	2.80987	1.06854
UBE2K	Ubiquitin-conjugating enzyme E2 K	25.5393	25.7152	24.2721	24.9678	26.6555	25.6456	25.9141	26.5514	1.40335	1.06807
ZC3H8	Zinc finger CCCH domain-containing protein 8	23.436	27.7767	24.1571	28.1188	27.1182	26.9007	26.636	27.0981	0.383181	1.06612
AKAP2	A-kinase anchor protein 2	23.7266	28.9197	28.4244	28.677	28.4503	28.414	28.4214	28.7033	0.37026	1.06031
WRNIP1	ATPase WRNIP1	30.2342	30.5092	30.6357	30.7328	31.4629	31.6483	31.647	31.5937	4.00331	1.05997
C19orf43	Uncharacterized protein C19orf43	31.0899	30.8266	30.5513	30.973	31.7792	32.3373	31.6513	31.9122	2.86401	1.05981
YEATS2	YEATS domain-containing protein 2	30.7946	30.993	30.7585	31.1276	32.1475	31.8174	32.5488	31.3808	2.15711	1.0552
SUCLG1	Succinyl-CoA ligase [ADP/GDP-forming] subunit alpha, mitochondrial	26.6638	26.4855	22.827	23.4841	26.2473	26.7822	24.1681	26.4824	0.399729	1.05488
ECI1;DCI	Enoyl-CoA delta isomerase 1, mitochondrial	25.6401	22.909	26.5389	25.498	26.6144	25.3351	26.1208	26.7307	0.588957	1.05374
PQBP1	Polyglutamine-binding protein 1	29.1445	29.3186	29.5244	29.7752	30.4539	30.8376	30.2519	30.4336	2.91779	1.05356
DCUN1D4	DCN1-like protein 4;DCN1-like protein	29.2043	29.1899	29.1686	29.3163	30.4126	30.6298	30.1775	29.8709	3.14317	1.0529
CHCHD3	MICOS complex subunit MIC19	23.8709	25.8556	23.035	25.721	24.3125	26.6299	26.1754	25.5667	0.573645	1.05052
C14orf142	Uncharacterized protein C14orf142	23.5778	23.6061	23.3522	25.7801	24.4493	25.5785	24.0818	26.401	0.644503	1.04858
QRICH1	Glutamine-rich protein 1	29.8326	29.6255	29.6838	29.7724	30.6817	30.6947	30.8239	30.8791	5.35306	1.04128
THOC3	THO complex subunit 3	27.6369	27.0703	27.2158	27.4229	28.0442	28.6994	28.1316	28.6115	2.61345	1.03522
GTSE1	G2 and S phase-expressed protein 1	29.4502	29.1504	29.1766	29.6896	30.2409	30.6894	30.3733	30.3028	3.16535	1.03488
ISY1	Pre-mRNA-splicing factor ISY1 homolog	28.2175	28.2873	23.8004	28.4572	28.0892	28.5096	28.2461	28.0492	0.399824	1.0329
PIAS4	E3 SUMO-protein ligase PIAS4	25.5674	25.547	24.7248	24.9489	25.4776	26.4489	26.2593	26.7218	1.62761	1.0299
TRIM33	E3 ubiquitin-protein ligase TRIM33	31.0855	30.627	30.4598	30.3038	31.516	31.6366	32.0745	31.3596	2.38821	1.02767
ZNF131	Zinc finger protein 131	23.9521	23.4305	22.9579	22.5263	24.1292	23.5941	24.8802	24.3708	1.34629	1.02686
INF2	Inverted formin-2	28.7652	28.3067	29.4534	29.2464	30.3445	29.8679	29.6619	29.9766	1.87774	1.01978
MED1	Mediator of RNA polymerase II transcription subunit 1	30.5292	31.4419	31.4854	31.3464	32.3747	32.1426	32.5482	31.7852	1.9546	1.01195
DNTTIP1	Deoxynucleotidyltransferase terminal-interacting protein 1	24.8769	23.9029	23.5459	22.1609	24.2944	23.9299	24.9282	25.3735	0.769176	1.00982
HIST1H3A	Histone H3.1	27.9683	28.7865	27.1518	27.847	29.3663	28.6686	29.3752	28.3503	1.25677	1.00168
DROSHA	Ribonuclease 3	22.7963	23.8569	22.6146	22.8023	24.2129	23.3231	23.9497	24.5803	1.37707	0.998948
RPL26L1	60S ribosomal protein L26-like 1	28.6883	29.6427	29.3778	29.8761	30.037	30.6094	30.4521	30.4725	1.88898	0.996509
C4orf27	UPF0609 protein C4orf27	25.5091	26.8978	26.1891	26.6196	27.9034	27.1889	26.6547	27.4466	1.32739	0.994483
CCDC102A	Coiled-coil domain-containing protein 102A	25.1717	25.4352	24.5577	26.0824	26.0138	26.165	26.1889	26.8555	1.45276	0.994052
FBL	rRNA 2-O-methyltransferase fibrillarin	30.3243	30.0772	29.9751	29.8317	30.71	31.3826	31.0677	31.0231	2.92547	0.993743
CNN2	Calponin;Calponin-2	30.5519	30.8523	30.3599	31.0585	31.6271	31.7899	31.5625	31.8093	2.99629	0.991567
NDUFB10	NADH dehydrogenase [ubiquinone] 1 beta subcomplex subunit 10	23.2215	24.5626	24.111	24.8034	25.4616	25.0349	24.7656	25.3837	1.37279	0.986844
ATXN7	Ataxin-7	26.6451	26.5633	25.9482	26.3115	28.3624	27.0346	26.985	27.0163	1.41358	0.982571
MTPN	Myotrophin	26.5819	27.2544	24.8291	27.1173	26.9216	27.1118	27.6313	28.0353	0.79309	0.979324
TNRC18	Trinucleotide repeat-containing gene 18 protein	28.2348	27.6686	26.8744	28.1249	28.1018	28.2826	28.9815	29.4376	1.17019	0.975195
CDC6	Cell division control protein 6 homolog	26.7771	26.3859	24.3822	26.6068	27.5035	28.0256	26.0572	26.4612	0.648225	0.973869
RNF20	E3 ubiquitin-protein ligase BRE1A	28.1983	29.0117	28.6061	29.4421	29.5132	29.8167	29.9335	29.8817	1.85568	0.971761
LATS1	Serine/threonine-protein kinase LATS1	28.5861	27.9164	27.285	27.6709	29.0813	28.4342	29.0219	28.7916	1.68603	0.967657
ATP5O	ATP synthase subunit O, mitochondrial	26.7046	26.1613	26.2474	26.0514	27.6224	26.5514	27.4816	27.3716	1.86326	0.965589
CLPB	Caseinolytic peptidase B protein homolog	24.959	29.9624	30.3087	29.9207	29.3333	29.8669	29.7577	30.0414	0.315773	0.962116
EIF3M	Eukaryotic translation initiation factor 3 subunit M	27.3775	27.2043	27.5756	27.4672	28.3548	28.0564	28.082	28.976	2.25447	0.961165
CCDC94	Coiled-coil domain-containing protein 94	26.8121	27.5413	26.3732	26.7493	28.0215	27.944	27.8895	27.4491	1.87531	0.957042
ATP5C1	ATP synthase subunit gamma, mitochondrial	25.7194	26.3482	26.8497	26.5717	27.5017	27.2506	27.0764	27.4849	1.97596	0.956161
HNRNPA2B1	Heterogeneous nuclear ribonucleoproteins A2/B1	34.3828	34.2291	34.2527	34.594	35.5741	35.3249	35.2053	35.178	3.62087	0.955928
WDR1	WD repeat-containing protein 1	25.2934	25.2283	26.4845	22.6407	25.9805	25.7212	26.0621	25.7035	0.543947	0.955123
ITPA	Inosine triphosphate pyrophosphatase	24.1883	25.1424	24.8197	23.4408	25.1638	25.1663	24.8121	26.2675	1.00094	0.954646
URGCP	Up-regulator of cell proliferation	23.9678	23.2867	23.0093	23.4902	23.375	24.5304	24.7745	24.8925	1.25791	0.954608
RFX1	MHC class II regulatory factor RFX1	27.8348	28.0079	27.8431	28.2498	28.6506	29.0926	28.4073	29.598	1.84475	0.953246
NACA	Nascent polypeptide-associated complex subunit alpha;Nascent polypeptide-associated complex subunit alpha, muscle-specific form	32.8745	33.7508	33.5083	34.0018	34.2901	34.6404	34.5603	34.4539	2.02651	0.952337
SNRPB2	U2 small nuclear ribonucleoprotein B	29.4543	29.6802	29.6602	30.0402	30.5715	31.0517	30.5454	30.471	2.73353	0.951191
KIAA1143	Uncharacterized protein KIAA1143	28.1299	29.0006	28.6759	29.5617	29.621	30.0751	30.1216	29.3336	1.43136	0.945796
TPX2	Targeting protein for Xklp2	32.9072	33.0501	32.6053	32.816	33.8379	33.7736	33.9391	33.6059	3.72312	0.944461
NIP7	60S ribosome subunit biogenesis protein NIP7 homolog	23.9577	23.9784	24.3065	24.0062	25.1604	24.2831	24.654	25.9155	1.38778	0.941026
GRSF1	G-rich sequence factor 1	23.7788	22.6383	23.3817	23.9694	24.0382	24.6545	25.0552	23.7692	1.19062	0.937218
CCNB1	G2/mitotic-specific cyclin-B1	30.0074	29.6634	29.7744	29.5871	30.6274	30.4611	31.0028	30.69	3.17598	0.937213
RPL12	60S ribosomal protein L12	28.2985	29.2103	29.576	29.0566	30.0914	29.7316	29.8105	30.2459	1.71694	0.934558
PHB2	Prohibitin-2	29.0709	29.0832	29.559	29.1279	30.1432	29.9396	30.2115	30.2839	3.28795	0.934355
SUMO1	Small ubiquitin-related modifier 1	30.6266	30.6563	30.2408	30.6979	32.0583	31.7443	31.3797	30.7614	1.68836	0.93054
RFK	Riboflavin kinase	23.7925	25.4971	24.1711	24.9653	25.6471	25.4797	26.183	24.8348	1.01005	0.929653
PDHX	Pyruvate dehydrogenase protein X component, mitochondrial	22.5462	23.2009	23.2573	23.5268	23.9443	24.1561	23.957	24.1919	2.27634	0.929528
EAF1	ELL-associated factor 1	28.7586	28.6094	28.6367	29.5249	29.3973	30.4954	29.388	29.9635	1.45697	0.928653
PDLIM3	PDZ and LIM domain protein 3	29.7164	30.0785	30.1421	30.3289	30.8611	31.0804	30.8478	31.1881	3.03774	0.927877
HNRNPH3	Heterogeneous nuclear ribonucleoprotein H3	28.0613	29.0725	28.8263	28.9962	29.706	29.8881	29.7414	29.3315	1.92584	0.9277
EIF4E2	Eukaryotic translation initiation factor 4E type 2	28.1182	27.9931	28.1431	28.7096	29.0953	29.1883	28.7111	29.6774	1.96354	0.927039
DVL2	Segment polarity protein dishevelled homolog DVL-2	31.0931	30.3983	30.2433	30.2107	31.7658	31.2217	31.6721	30.992	1.81353	0.92656
ICE1	Little elongation complex subunit 1	26.3404	26.8006	26.4126	26.9615	27.2501	27.2752	27.4998	28.1789	1.89144	0.922235
SUPT20H	Transcription factor SPT20 homolog	28.3849	28.0359	27.5527	28.3999	28.6231	28.9145	29.0745	29.447	1.89546	0.921433
SPAG7	Sperm-associated antigen 7	29.5684	30.1381	29.7937	29.9987	31.3732	30.911	30.3371	30.5606	1.92954	0.920727
PPIL1	Peptidyl-prolyl cis-trans isomerase-like 1	26.2044	26.4122	24.5115	26.3801	25.6398	27.3296	26.973	27.2304	0.747046	0.916152
EIF1;EIF1B	Eukaryotic translation initiation factor 1;Eukaryotic translation initiation factor 1b	24.5255	25.9107	25.957	25.551	26.0863	26.4345	26.1944	26.8808	1.28758	0.912929
RBMX	RNA-binding motif protein, X chromosome;RNA-binding motif protein, X chromosome, N-terminally processed	31.7654	31.8298	32.0787	31.9523	32.8571	32.8571	32.8615	32.7008	4.5744	0.912555
SH3GLB1	Endophilin-B1	25.9143	26.2525	25.8136	26.3965	26.6424	27.3021	27.2123	26.8405	2.3212	0.905094
VGLL4	Transcription cofactor vestigial-like protein 4	26.569	24.919	24.4694	25.0736	27.5788	26.487	25.1834	25.3928	0.59485	0.90275
SP2	Transcription factor Sp2	26.9523	27.3438	27.4666	27.5196	28.2458	27.7956	28.5254	28.3245	2.38766	0.902263
PALLD	Palladin	29.3185	28.798	29.1556	29.4447	30.2638	30.0409	30.038	29.9795	2.96578	0.901363
ECHS1	Enoyl-CoA hydratase, mitochondrial	26.0875	27.4399	27.5035	27.5263	27.9216	27.8932	27.7593	28.5805	1.19531	0.899333
TJP1	Tight junction protein ZO-1	32.4156	33.0189	32.9278	32.9787	33.9094	33.5719	34.279	33.1742	1.76804	0.898367
SNW1	SNW domain-containing protein 1	33.015	33.26	33.1786	33.1399	34.0785	34.2075	34.3243	33.5712	2.68326	0.89703
SMG7	Protein SMG7	29.4539	29.7866	29.7644	29.8222	30.6523	30.5477	31.3211	29.893	1.5891	0.896757
PPP2CA;PPP2CB	Serine/threonine-protein phosphatase 2A catalytic subunit alpha isoform;Serine/threonine-protein phosphatase 2A catalytic subunit beta isoform	22.4675	24.8658	25.7756	24.923	25.5372	25.2503	25.5534	25.2776	0.590036	0.896629
ERP29	Endoplasmic reticulum resident protein 29	27.06	26.5885	25.6326	25.5029	27.3924	27.0203	26.5793	27.3546	1.10408	0.890623
GSTM2	Glutathione S-transferase Mu 2	23.8601	24.1999	24.0501	24.4416	25.7581	24.2748	24.4571	25.6234	1.15556	0.890394
MYL6	Myosin light polypeptide 6	27.4874	26.8096	27.5715	27.2945	27.6154	28.5596	28.2202	28.3211	1.82317	0.888349
C2CD5	C2 domain-containing protein 5	27.0389	25.7152	27.4383	27.2735	27.7013	27.6364	27.5678	28.1095	1.13012	0.887271
RB1	Retinoblastoma-associated protein	23.7008	26.8114	25.4147	26.0262	27.3936	26.1218	25.5961	26.3801	0.538822	0.884613
TYMS	Thymidylate synthase	26.9171	26.9989	26.3853	27.6787	27.4453	28.5064	27.3973	28.1663	1.22585	0.883811
PPP1R9B	Neurabin-2	22.8313	23.6989	24.4505	24.4091	23.4673	24.233	25.6364	25.5845	0.646812	0.882823
U2AF1	Splicing factor U2AF 35 kDa subunit	27.8143	28.3652	28.0957	28.2117	28.8188	28.9379	28.646	29.6129	1.97152	0.882172
PSMB2	Proteasome subunit beta type-2	26.5396	26.8867	27.0243	26.8532	27.8545	27.7421	27.636	27.5914	3.52275	0.880052
HCCS	Cytochrome c-type heme lyase	23.6408	26.113	25.8321	26.229	26.5142	25.6264	26.3	26.8902	0.629839	0.878961
EIF3F	Eukaryotic translation initiation factor 3 subunit F	28.1989	28.263	28.104	27.7603	28.3474	29.2841	28.9799	29.2259	1.95989	0.877807
DYNLRB1;DYNLRB2	Dynein light chain roadblock-type 1;Dynein light chain roadblock-type 2	25.4581	24.6894	24.4844	24.0077	25.3258	25.4206	25.2171	26.1674	1.24513	0.87282
PROSER3	Proline and serine-rich protein 3	23.4364	23.6089	23.3585	24.9301	25.2202	24.7219	24.9131	23.9688	0.983905	0.872512
TTK	Dual specificity protein kinase TTK	30.5393	30.8974	30.5378	30.8449	31.4408	31.4655	31.6925	31.7105	3.45374	0.872471
PABPC4	Polyadenylate-binding protein;Polyadenylate-binding protein 4	29.1494	29.6089	29.8259	29.1509	30.2551	30.2454	30.4396	30.2799	2.59327	0.871181
RPL22	60S ribosomal protein L22	27.8262	28.9716	29.0886	28.8586	29.4056	29.5728	29.458	29.7867	1.5486	0.869538
CEP95	Centrosomal protein of 95 kDa	28.7973	29.6968	29.8065	28.8816	30.418	30.1544	30.3384	29.7464	1.53775	0.868748
SNRNP70	U1 small nuclear ribonucleoprotein 70 kDa	28.6756	28.5642	29.3672	27.9881	29.7546	29.4227	29.5874	29.2989	1.55908	0.867118
TUT1	Speckle targeted PIP5K1A-regulated poly(A) polymerase	23.8735	22.7697	22.5191	22.8148	23.9824	23.563	23.5194	24.3731	1.2713	0.865203
GABPB1	GA-binding protein subunit beta-1	25.5204	27.2185	25.6707	26.0274	28.049	27.1645	25.6579	27.0235	0.664492	0.864482
SIX4	Homeobox protein SIX4	26.7004	27.6555	27.3603	27.3529	28.0576	28.4006	27.6709	28.3937	1.75785	0.863412
TBX3	T-box transcription factor TBX3	24.4584	23.2396	23.6463	24.144	24.9724	23.7989	25.8252	24.3325	0.84083	0.860177
KANK1	KN motif and ankyrin repeat domain-containing protein 1	22.8991	24.2716	23.6356	23.9724	24.7316	24.7478	24.4375	24.2634	1.43421	0.850411
POLR2H	DNA-directed RNA polymerases I, II, and III subunit RPABC3	26.2142	27.0392	25.8559	27.4762	27.6215	26.6126	27.6572	28.0819	0.882023	0.846933
PRIM1	DNA primase small subunit;DNA primase	25.2289	26.8654	26.8032	26.8492	27.1982	27.0694	27.2502	27.594	1.04154	0.841282
GIGYF2	PERQ amino acid-rich with GYF domain-containing protein 2	30.9721	31.0391	31.0525	31.1625	31.9237	31.9259	32.3281	31.4075	2.32023	0.839725
CAPZA2	F-actin-capping protein subunit alpha-2	27.1977	27.4677	26.7672	26.9426	28.0604	27.4249	28.2926	27.95	1.89737	0.83817
FTH1	Ferritin heavy chain;Ferritin heavy chain, N-terminally processed;Ferritin	30.5328	30.8879	30.6081	30.831	32.0314	31.8563	31.7022	30.6179	1.3544	0.837034
RPL17;RPL17-C18orf32	60S ribosomal protein L17	29.7261	30.5695	30.7777	30.0593	31.1904	31.299	30.6303	31.3558	1.5448	0.835721
GSTK1	Glutathione S-transferase kappa 1	22.9423	24.7847	23.6095	24.0912	23.3917	25.2559	23.9362	26.1765	0.517002	0.833174
SNRPA1	U2 small nuclear ribonucleoprotein A	29.9246	29.5119	29.2072	29.3777	30.2472	30.1136	30.6024	30.3903	2.38405	0.833012
GPATCH8	G patch domain-containing protein 8	30.5376	30.873	31.0607	30.9159	31.665	31.7761	31.9617	31.3118	2.49135	0.831837
HADH	Hydroxyacyl-coenzyme A dehydrogenase, mitochondrial	25.8238	27.2075	27.2458	26.6494	27.2026	27.7608	27.553	27.7285	1.23313	0.829556
CTBP2	C-terminal-binding protein 2	30.3094	31.1612	30.6497	31.1359	31.4839	31.9268	31.5179	31.6447	1.95852	0.829282
PSMA4	Proteasome subunit alpha type-4;Proteasome subunit alpha type;Proteasome subunit beta type	28.9261	29.4104	29.6149	29.831	30.1952	30.3065	29.8787	30.7122	1.72913	0.827544
BCL9L	B-cell CLL/lymphoma 9-like protein	24.7013	24.7166	22.9419	23.6062	25.5284	26.2105	24.3623	23.174	0.469041	0.827316
MRPL48	39S ribosomal protein L48, mitochondrial	22.7133	24.2918	23.9993	23.4539	24.4346	24.329	24.0306	24.9714	1.07875	0.826828
RNF114	E3 ubiquitin-protein ligase RNF114	27.9473	28.7778	28.3546	28.7199	28.963	29.6931	29.2848	29.1546	1.80832	0.823973
RRBP1	Ribosome-binding protein 1	31.1393	32.0989	32.1232	32.1438	32.6206	33.1566	32.7012	32.3151	1.46612	0.822067
AUNIP	Aurora kinase A and ninein-interacting protein	23.4171	23.5235	23.1375	24.8781	24.6253	24.1805	24.9471	24.4867	1.00789	0.820866
TTC3	E3 ubiquitin-protein ligase TTC3	25.4743	23.5823	25.3013	23.8275	23.8834	25.5796	25.7365	26.2591	0.532863	0.818291
LUC7L	Putative RNA-binding protein Luc7-like 1	25.2782	26.2818	24.184	24.8283	25.573	26.1614	25.4128	26.6979	0.76086	0.818208
PSMD7	26S proteasome non-ATPase regulatory subunit 7	27.5574	28.0743	27.8674	27.9384	28.5476	28.6654	28.5842	28.8967	3.03361	0.814089
FBXO7	F-box only protein 7	28.194	28.177	28.3907	28.5863	28.883	29.1144	28.6828	29.9237	1.5173	0.813987
ZNF346	Zinc finger protein 346	24.2311	27.3737	27.0627	26.8199	27.5442	27.572	26.387	27.2368	0.4766	0.813139
NECAP2	Adaptin ear-binding coat-associated protein 2	29.7125	29.7164	29.6863	30.0194	30.368	30.7674	30.2358	31.0108	2.22413	0.811835
LSM4	U6 snRNA-associated Sm-like protein LSm4	28.3105	28.6849	28.0834	27.7879	28.8846	29.2338	28.7848	29.2106	1.98405	0.811769
TCEAL1	Transcription elongation factor A protein-like 1	24.9133	26.031	25.9605	26.4853	26.1037	26.7548	26.0892	27.6814	0.803377	0.809747
CSTF2	Cleavage stimulation factor subunit 2	27.3495	27.0213	27.2632	27.0794	27.5567	27.9213	28.4642	28.006	2.15158	0.808735
MRPL4	39S ribosomal protein L4, mitochondrial	24.0567	23.0872	23.4091	23.4524	23.4888	24.5799	26.1056	23.0626	0.5266	0.807858
MRPL10	39S ribosomal protein L10, mitochondrial	24.1284	23.7066	23.0991	21.9693	24.7001	23.3863	23.6452	24.402	0.697249	0.807546
C19orf12	Protein C19orf12	25.6786	25.5156	24.771	25.8001	26.6628	26.0063	25.6105	26.7132	1.2064	0.806842
UBE2I	SUMO-conjugating enzyme UBC9	26.3852	25.8412	23.8176	25.9833	26.3708	26.2887	26.2895	26.2781	0.670322	0.79998
SDHB	Succinate dehydrogenase [ubiquinone] iron-sulfur subunit, mitochondrial	25.8117	25.9135	24.0336	25.9525	26.4488	26.7471	25.931	25.7825	0.76205	0.799516
MYBL2	Myb-related protein B	29.0087	29.5613	29.2059	29.233	30.0354	30.2227	30.1541	29.7907	2.76571	0.798498
GPBP1L1	Vasculin-like protein 1	26.7617	27.4375	27.3533	27.4206	28.0136	28.0425	27.9853	28.1186	2.54741	0.796729
ARMC6	Armadillo repeat-containing protein 6	25.9558	26.3545	26.4288	23.3343	26.6067	25.7668	26.9092	25.9573	0.4547	0.791633
KIF7	Kinesin-like protein KIF7	27.0692	26.9751	27.8427	26.8321	27.9424	27.7382	27.7724	28.422	1.5414	0.788988
SEC24B	Protein transport protein Sec24B	29.9033	29.8504	29.7661	29.8452	30.8125	30.4952	30.816	30.3957	3.38672	0.788654
HNRNPA3	Heterogeneous nuclear ribonucleoprotein A3	32.5929	32.7489	32.7793	33.2124	33.7076	33.4387	33.6236	33.7176	2.75428	0.788499
PHF21A	PHD finger protein 21A	28.4982	28.851	28.1418	28.4189	29.3024	29.4674	29.4686	28.8218	2.00905	0.787569
TBL1XR1;TBL1Y;TBL1X	F-box-like/WD repeat-containing protein TBL1XR1;F-box-like/WD repeat-containing protein TBL1Y;F-box-like/WD repeat-containing protein TBL1X	27.4352	24.409	25.6778	25.678	27.058	26.6798	26.409	26.1915	0.564954	0.784544
PHB	Prohibitin	28.6914	28.9313	28.4941	28.4945	29.7098	29.1159	29.3659	29.5526	2.50379	0.783242
PSMB1	Proteasome subunit beta type-1	29.6829	28.467	28.5421	28.7769	29.3253	29.6366	29.1708	30.4647	1.00174	0.78214
PIBF1	Progesterone-induced-blocking factor 1	26.0045	26.8346	26.7903	27.0723	27.5607	27.7327	26.9566	27.5777	1.45458	0.781507
GSTP1	Glutathione S-transferase P	29.1885	29.5759	29.5624	29.222	30.1012	30.1699	29.9002	30.5034	2.51074	0.7815
MRPL20	39S ribosomal protein L20, mitochondrial	28.484	27.8479	27.975	29.4649	28.7064	29.7656	28.0638	30.3558	0.578471	0.779948
CLPP	ATP-dependent Clp protease proteolytic subunit;ATP-dependent Clp protease proteolytic subunit, mitochondrial	24.4571	24.0025	24.3896	23.6918	26.3659	24.2172	24.0534	25.0239	0.675069	0.779872
TTC33	Tetratricopeptide repeat protein 33	25.6768	25.8722	26.6476	26.1903	26.5389	26.4586	27.5415	26.9659	1.26665	0.779476
SRP9	Signal recognition particle 9 kDa protein	27.543	27.6669	27.5939	27.8008	28.4871	28.937	27.9798	28.3106	2.02354	0.777449
S100A13	Protein S100-A13	24.3266	24.4684	24.9815	24.6003	25.0736	25.3383	25.1937	25.8734	1.8589	0.775584
RPL37A	60S ribosomal protein L37a	27.1063	27.1258	28.1286	26.5721	28.0609	27.7672	27.6382	28.5665	1.04299	0.774988
BRD4	Bromodomain-containing protein 4	30.8882	31.1992	31.3409	31.5472	32.0659	32.1728	32.2372	31.5945	2.07491	0.773731
TCF7L2;TCF7L1	Transcription factor 7-like 2;Transcription factor 7-like 1	26.2275	26.6319	26.214	26.488	27.8619	26.9354	26.8429	26.997	1.61188	0.768949
SEC24A	Protein transport protein Sec24A	29.77	30.2846	29.7052	29.8952	30.7481	30.4145	31.0484	30.5187	2.15713	0.768626
RAI1	Retinoic acid-induced protein 1	29.2826	29.7536	29.6727	29.7924	30.516	30.4689	30.5811	30.007	2.32977	0.767934
PDIA3		23.7239	26.4978	26.81	26.4091	26.4466	26.3283	26.7652	26.9679	0.474626	0.766783
U2AF2	Splicing factor U2AF 65 kDa subunit	33.123	33.5306	33.5095	33.5251	34.25	34.2025	34.1456	34.1251	3.47789	0.75878
NDC80	Kinetochore protein NDC80 homolog	28.6422	28.6231	28.6371	28.978	29.4062	29.6802	29.2425	29.5845	2.95728	0.758249
TADA3	Transcriptional adapter 3	28.1864	28.2811	28.1671	28.2736	29.3911	28.8669	28.9029	28.7654	2.73347	0.754502
ESD	S-formylglutathione hydrolase	28.2899	28.7934	28.6972	28.5947	29.2691	28.9534	29.1337	30.0182	1.56566	0.749811
RPL13A;RPL13a	60S ribosomal protein L13a	32.2	32.0455	32.9882	33.4543	32.9953	33.9211	32.8232	33.9398	0.840319	0.747897
PDE12	2,5-phosphodiesterase 12	23.0745	25.6973	26.8909	26.0116	25.8782	25.996	26.2192	26.5644	0.391398	0.74587
RPS11	40S ribosomal protein S11	30.1948	30.0723	30.5179	29.9228	30.8561	31.0228	30.9987	30.811	2.79682	0.745192
CP	Ceruloplasmin	31.038	31.0246	31.3188	31.4604	31.4166	32.5667	31.8027	32.0364	1.52321	0.745155
EYA3	Eyes absent homolog 3;Eyes absent homolog	29.5046	29.1569	28.9886	29.2387	30.2675	30.0284	29.8774	29.6944	2.43036	0.744751
LIMD1	LIM domain-containing protein 1	31.9516	31.9608	31.7842	32.1831	32.8456	32.7177	32.9047	32.3905	2.72955	0.744715
NDUFS2	NADH dehydrogenase [ubiquinone] iron-sulfur protein 2, mitochondrial	25.5446	23.44	26.2447	25.1631	26.7107	25.4767	25.4611	25.7181	0.513331	0.74354
NUP62	Nuclear pore glycoprotein p62	31.0986	31.3913	31.3341	31.7211	31.7557	32.2743	32.1796	32.3073	2.20065	0.742931
DRG1	Developmentally-regulated GTP-binding protein 1	29.0245	28.9148	28.8709	28.6963	29.6546	30.0719	29.2829	29.4673	2.18517	0.742555
FAIM	Fas apoptotic inhibitory molecule 1	25.5872	25.6097	25.7083	26.3878	25.9943	26.5842	25.9972	27.6832	0.842923	0.741459
RBM34	RNA-binding protein 34	29.3563	29.5988	29.5444	29.2428	30.0528	30.0006	30.3888	30.2615	3.02963	0.740336
PFDN5	Prefoldin subunit 5	27.6209	28.6243	28.197	28.7265	28.6602	29.2724	28.7658	29.4217	1.2469	0.737821
HMG20B	SWI/SNF-related matrix-associated actin-dependent regulator of chromatin subfamily E member 1-related	26.2197	23.5813	22.7158	24.0857	24.0652	24.6075	24.5734	26.3032	0.356622	0.736738
SF3B6	Splicing factor 3B subunit 6	30.0607	30.239	29.9814	30.5233	31.2016	31.1737	30.3274	31.045	1.6673	0.735824
RBM15	Putative RNA-binding protein 15	29.0177	30.0352	29.712	29.5453	30.4195	30.1364	30.3003	30.3758	1.78391	0.730414
CDK4	Cyclin-dependent kinase 4	24.2207	24.2141	24.6209	24.8519	25.5598	25.2096	24.7994	25.2558	1.78042	0.729263
SOD2	Superoxide dismutase;Superoxide dismutase [Mn], mitochondrial	28.2072	27.4229	28.009	27.8212	28.559	28.5956	28.4511	28.7695	2.17423	0.728719
DNAJC17	DnaJ homolog subfamily C member 17	26.5096	27.0897	26.3562	26.9589	27.6449	27.3192	27.9263	26.9311	1.40421	0.726748
TARDBP	TAR DNA-binding protein 43	31.0249	31.2956	30.7723	31.599	31.6978	32.0026	31.7682	32.1285	1.92261	0.72631
DCAF7	DDB1- and CUL4-associated factor 7	26.083	26.1997	25.3823	26.2374	26.685	27.7345	26.5049	25.8813	0.837022	0.725803
C15orf40	UPF0235 protein C15orf40	23.6769	24.6893	24.9475	25.6069	25.7718	24.7087	25.2228	26.1179	0.694385	0.725157
GRPEL1	GrpE protein homolog 1, mitochondrial	28.2346	28.3229	28.3382	27.74	29.0086	28.9984	28.5862	28.9414	2.23502	0.724682
RPS4X	40S ribosomal protein S4, X isoform	31.5465	31.4773	31.8054	31.3541	32.473	32.2021	32.2969	32.1075	2.97075	0.724088
ZNF281	Zinc finger protein 281	30.0089	30.0158	29.7884	29.9246	30.5785	30.4905	30.846	30.7169	3.59002	0.723504
RPL8	60S ribosomal protein L8	31.1661	31.7763	32.1554	31.4648	32.3992	32.458	32.519	32.0736	1.66562	0.72178
GPATCH11	G patch domain-containing protein 11	29.1661	29.1675	29.5206	29.6776	29.7798	30.809	29.5679	30.2618	1.25494	0.721687
ZNF106	Zinc finger protein 106	28.9123	28.7353	28.7859	27.8199	29.0605	29.4786	29.4444	29.1525	1.42251	0.720641
TPD52	Tumor protein D52	29.9695	30.1532	30.2187	30.1774	30.361	30.7821	30.7856	31.4707	1.64688	0.720171
ZNF217	Zinc finger protein 217	24.1672	25.0156	24.6787	23.9116	25.0664	25.0535	25.4674	25.065	1.43738	0.719774
E2F3;E2F2	Transcription factor E2F3;Transcription factor E2F2	23.7586	24.6114	24.4074	24.3545	25.0198	24.817	24.8626	25.305	1.81541	0.718109
PAPD5	Non-canonical poly(A) RNA polymerase PAPD5	26.1743	26.5017	26.2436	26.6087	27.1669	27.0978	26.8502	27.2781	2.70081	0.716178
LPP	Lipoma-preferred partner	30.7385	31.2208	31.0975	31.6447	31.8402	32.0462	31.7887	31.8883	1.98017	0.715475
ANKRD17	Ankyrin repeat domain-containing protein 17	30.614	30.8231	30.6634	30.7193	31.4885	31.6043	31.4148	31.1679	3.35855	0.713904
ZNF384	Zinc finger protein 384	30.62	30.9983	30.8313	31.1912	31.5409	32.025	31.272	31.6405	1.93834	0.709399
KHDRBS1	KH domain-containing, RNA-binding, signal transduction-associated protein 1	31.2488	31.7859	31.3484	31.9182	32.223	32.3352	32.1057	32.4561	2.10805	0.704683
CASC5	Protein CASC5	31.3604	31.5676	31.3666	31.4639	32.2264	32.0254	32.3755	31.9487	3.19739	0.704374
DNAJA2	DnaJ homolog subfamily A member 2	29.4424	30.0761	29.8815	30.3131	30.2729	30.7178	30.5086	31.0104	1.55699	0.69915
GINS3	DNA replication complex GINS protein PSF3	25.5674	24.6482	25.0172	25.1821	24.994	25.6014	26.5318	26.0792	0.933907	0.697875
KIF22	Kinesin-like protein;Kinesin-like protein KIF22	26.7763	26.4832	26.0874	25.3732	26.892	26.7133	27.2171	26.6842	1.1107	0.696629
RBM20	RNA-binding protein 20	28.3226	28.3277	28.6491	28.6162	29.2489	29.3263	29.4092	28.7134	2.07336	0.695562
SRP14	Signal recognition particle 14 kDa protein	28.9137	29.3154	28.6787	29.0981	29.8471	29.8545	29.2189	29.8674	1.79916	0.695527
RPS24	40S ribosomal protein S24	28.1969	27.9026	27.3614	27.8118	28.5153	28.012	28.5822	28.9265	1.44842	0.690815
GPKOW	G patch domain and KOW motifs-containing protein	33.5771	33.827	33.4548	33.8386	34.5891	34.4153	34.3504	34.0907	2.56619	0.687031
RNF214	RING finger protein 214	28.6897	28.8797	28.8649	28.4183	29.8368	29.3846	29.2547	29.1185	1.95604	0.685468
RGS10	Regulator of G-protein signaling 10	26.0468	25.7522	23.8003	26.0933	24.728	26.8576	26.2753	26.5686	0.419126	0.684244
GLO1	Lactoylglutathione lyase	32.203	32.3281	32.148	32.7347	33.041	33.0249	32.6369	33.448	1.74451	0.684227
FPGS	Folylpolyglutamate synthase, mitochondrial	29.7413	29.9871	29.6383	30.0639	30.6142	30.6096	30.0231	30.9125	1.74374	0.682199
RPLP2	60S acidic ribosomal protein P2	27.8979	28.1142	28.6524	28.2739	28.7593	29.2711	28.7425	28.8941	1.83488	0.682184
KIF20A	Kinesin-like protein KIF20A	25.8943	25.9862	26.1313	25.5198	26.5888	26.6186	26.5469	26.4983	2.65828	0.680254
ZYX	Zyxin	30.3056	31.1797	31.153	31.4088	31.8378	31.8159	31.6877	31.4244	1.39761	0.67965
GRB2	Growth factor receptor-bound protein 2	23.3096	22.8331	24.762	22.3832	24.6132	23.4267	22.4818	25.4839	0.3488	0.679419
PLEKHA1	Pleckstrin homology domain-containing family A member 1	27.4264	27.2865	27.0961	27.4959	27.7592	28.4288	28.0403	27.7921	2.05494	0.678861
RPL7L1	60S ribosomal protein L7-like 1	27.5375	27.7409	27.4243	27.3729	28.0382	28.1669	28.3382	28.2413	3.22119	0.677239
CA2	Carbonic anhydrase 2	30.7674	31.0625	30.9745	30.8795	31.9874	31.4451	31.5014	31.456	2.46091	0.6765
PIAS2	E3 SUMO-protein ligase PIAS2	27.5841	27.3888	27.0935	26.6126	28.1567	27.917	27.9575	27.3518	1.31844	0.676012
CCP110	Centriolar coiled-coil protein of 110 kDa	30.1643	30.2086	29.7828	30.3705	30.778	30.9267	30.7437	30.7812	2.68036	0.675838
PIR	Pirin	22.27	21.9558	23.0202	22.9021	23.8601	22.9784	23.097	22.914	1.04119	0.675347
UQCRB	Cytochrome b-c1 complex subunit 7	25.0352	25.4967	24.9992	24.5235	24.9603	23.9923	27.0778	26.7256	0.390377	0.675332
TAF6	Transcription initiation factor TFIID subunit 6	30.6774	30.9631	30.5654	30.8185	31.236	31.5801	31.1922	31.7139	2.32341	0.674452
SKA3	Spindle and kinetochore-associated protein 3	29.9779	30.1516	30.103	30.7224	31.0326	30.7338	31.032	30.8489	2.00705	0.673129
WDR70	WD repeat-containing protein 70	31.5281	31.6047	31.6543	31.9926	32.2078	32.6557	32.2527	32.356	2.46953	0.673119
MPI	Mannose-6-phosphate isomerase	23.455	25.1035	25.4644	24.5319	25.3595	25.2369	25.3173	25.3264	0.750708	0.671336
RPL4	60S ribosomal protein L4	32.7934	33.0294	33.3975	32.7768	33.5992	33.7336	33.8046	33.5401	2.27911	0.670071
CFAP20	Cilia- and flagella-associated protein 20	27.6849	28.0475	27.9876	28.6131	28.5165	28.7665	28.8473	28.8738	1.71911	0.667778
FIGNL1	Fidgetin-like protein 1	27.511	27.127	27.4192	26.5935	26.8311	27.6635	28.0321	28.7871	0.711018	0.665785
EIF3H	Eukaryotic translation initiation factor 3 subunit H	29.5939	29.7806	29.9783	30.1803	30.5055	30.5976	30.1789	30.911	1.82933	0.664972
PDCD2L	Programmed cell death protein 2-like	26.8027	26.5642	25.8635	26.8411	27.0998	27.2397	26.9896	27.4019	1.46649	0.664887
FLAD1	FAD synthase;Molybdenum cofactor biosynthesis protein-like region;FAD synthase region	23.7347	24.3604	24.5187	23.9426	25.5978	24.5846	23.5606	25.4694	0.625783	0.664011
CUEDC2	CUE domain-containing protein 2	24.7949	24.8352	23.6867	25.2199	25.9744	23.6403	25.8779	25.6946	0.462808	0.662638
DNAJA1	DnaJ homolog subfamily A member 1	30.2719	29.8441	30.2384	30.8079	30.5092	31.267	30.9481	31.0804	1.38378	0.660591
KIF2C	Kinesin-like protein KIF2C;Kinesin-like protein	29.15	28.9798	28.68	28.0564	29.4346	29.2359	29.6579	29.1794	1.3341	0.660429
EIF3I	Eukaryotic translation initiation factor 3 subunit I	28.3789	28.8463	28.7291	28.5569	28.6465	29.5005	29.5204	29.4806	1.49719	0.659194
CELF2	CUGBP Elav-like family member 2	25.4634	25.4447	25.1807	25.977	25.6517	26.1774	25.8921	26.9764	1.02035	0.657924
PABPC1	Polyadenylate-binding protein 1;Polyadenylate-binding protein	31.5126	31.8619	31.7275	31.1573	32.6216	32.0136	32.6519	31.6032	1.16567	0.657769
STAU2	Double-stranded RNA-binding protein Staufen homolog 2	22.819	25.06	24.8006	25.4951	22.8236	25.9279	26.5482	25.5035	0.26734	0.657113
RPSA	40S ribosomal protein SA	29.4221	29.0891	29.624	29.1818	29.8557	30.0099	29.6724	30.3978	1.80787	0.654689
PPIA	Peptidyl-prolyl cis-trans isomerase A;Peptidyl-prolyl cis-trans isomerase A, N-terminally processed;Peptidyl-prolyl cis-trans isomerase	31.4433	31.8457	32.0965	31.6656	32.5136	32.5322	32.2857	32.3369	2.29979	0.654315
H3F3B;H3F3A;HIST3H3;H3F3C	Histone H3;Histone H3.3;Histone H3.1t;Histone H3.3C	28.7181	28.6124	29.5212	28.9736	29.5819	29.6044	30.4297	28.8231	0.849986	0.653471
UBE2N	Ubiquitin-conjugating enzyme E2 N	27.6952	28.3559	28.457	28.0059	28.625	28.7021	29.0205	28.7803	1.82443	0.653469
MARCKS	Myristoylated alanine-rich C-kinase substrate	26.9857	26.4443	27.2103	24.4077	26.7589	26.9394	26.8554	27.1042	0.456835	0.652474
PPIF	Peptidyl-prolyl cis-trans isomerase F, mitochondrial	26.7385	26.4644	27.0768	26.6606	27.5109	26.6804	27.6324	27.7262	1.27428	0.652382
MLXIPL	Carbohydrate-responsive element-binding protein	24.9215	25.8676	25.9924	26.4513	26.5341	26.436	26.0893	26.7816	0.946347	0.652034
RPL11	60S ribosomal protein L11	29.7231	29.9043	30.1153	30.2923	30.5384	30.799	30.6615	30.6438	2.53601	0.651959
METAP1	Methionine aminopeptidase 1	27.6794	26.4448	23.2034	27.3533	26.5416	27.3992	26.7959	26.5509	0.255776	0.65165
SRSF10	Serine/arginine-rich splicing factor 10	29.3651	29.6649	29.5633	30.0295	30.276	30.0593	30.0436	30.8495	1.49499	0.651424
CLINT1	Clathrin interactor 1	32.5619	32.9345	32.8419	33.2189	33.5329	33.7166	33.4648	33.4423	2.32159	0.649845
BCAS3	Breast carcinoma-amplified sequence 3	29.4688	30.1097	29.3289	29.5042	30.0222	30.4209	30.3987	30.1467	1.75403	0.644229
PSMA5	Proteasome subunit alpha type-5	27.0014	27.3895	27.5606	26.7586	28.1715	27.6656	27.3804	28.0666	1.32797	0.64346
RPS26;RPS26P11	40S ribosomal protein S26;Putative 40S ribosomal protein S26-like 1	26.6798	28.6642	29.1229	29.0244	28.7424	29.3069	28.8953	29.1199	0.502344	0.643306
FOXP4	Forkhead box protein P4	27.7556	27.499	27.1115	27.2228	27.8553	28.7923	27.7782	27.7297	1.15752	0.641675
PRPF4	U4/U6 small nuclear ribonucleoprotein Prp4	32.1603	32.0259	31.7749	31.9666	32.4397	32.5743	32.7483	32.732	2.98972	0.641624
BRIX1	Ribosome biogenesis protein BRX1 homolog	29.0616	28.91	29.7697	29.1647	29.7149	29.385	29.9795	30.3823	1.18957	0.638917
RPP30	Ribonuclease P protein subunit p30	27.1955	27.5225	27.447	27.5594	27.8771	28.1417	27.8539	28.403	2.23164	0.637818
RALGAPB	Ral GTPase-activating protein subunit beta	24.8165	22.3406	23.9001	23.6725	25.4198	22.8404	24.6709	24.3447	0.371063	0.636551
SRA1	Steroid receptor RNA activator 1	24.0283	25.6735	25.5265	26.5208	26.296	26.146	25.2669	26.5818	0.490271	0.635387
PRPF40A	Pre-mRNA-processing factor 40 homolog A	31.7273	31.2018	30.9881	30.3839	31.8931	31.6112	32.0497	31.2859	1.00689	0.634696
C1QBP	Complement component 1 Q subcomponent-binding protein, mitochondrial	29.9123	30.2482	30.4597	30.0716	30.5894	31.067	30.3295	31.2422	1.40714	0.634061
PAFAH1B2	Platelet-activating factor acetylhydrolase IB subunit beta	24.9869	25.767	25.9873	25.4772	26.1335	26.2771	25.4782	26.8625	0.897788	0.63327
SMTN	Smoothelin	26.6827	26.9634	26.4941	26.7709	26.9567	27.5384	27.7648	27.1809	1.66678	0.632414
CNDP2	Cytosolic non-specific dipeptidase	25.8555	25.4935	25.7509	25.9558	26.3517	26.0884	26.5577	26.5868	2.22442	0.632254
RPL9	60S ribosomal protein L9	29.4501	30.2162	30.289	29.8065	30.7753	30.3485	30.645	30.5214	1.58534	0.63214
ZC3H14	Zinc finger CCCH domain-containing protein 14	32.817	32.867	32.5375	32.8858	33.5165	33.4553	33.5733	33.0879	2.44869	0.631393
SSBP1	Single-stranded DNA-binding protein, mitochondrial	26.5686	27.6124	27.4301	27.6692	28.0809	28.0432	27.5618	28.1186	1.1531	0.631067
RPL39P5;RPL39	Putative 60S ribosomal protein L39-like 5;60S ribosomal protein L39	28.0217	29.0477	30.3169	28.2553	30.4267	29.7123	28.8292	29.1949	0.455201	0.630388
GTPBP3	tRNA modification GTPase GTPBP3, mitochondrial	25.8773	25.9366	26.2572	25.955	26.4002	26.8756	26.7601	26.5099	2.40357	0.629947
PYCR1	Pyrroline-5-carboxylate reductase 1, mitochondrial;Pyrroline-5-carboxylate reductase	27.6318	27.4874	27.5795	27.8112	29.282	27.6816	27.6179	28.4427	0.786739	0.628602
AP2S1	AP-2 complex subunit sigma	23.3647	25.1306	26.2112	26.3945	25.7984	25.3641	26.27	26.1754	0.376067	0.6267
CYCS	Cytochrome c	30.0808	29.032	29.2927	28.4748	30.4943	29.4245	29.6296	29.838	0.759219	0.626497
PPIH	Peptidyl-prolyl cis-trans isomerase;Peptidyl-prolyl cis-trans isomerase H	25.1993	25.947	26.2448	26.4846	26.26	26.6435	26.6894	26.7879	1.07793	0.626297
C6orf106	Uncharacterized protein C6orf106	22.7477	25.6664	23.8881	24.5589	23.6458	26.4416	25.2929	23.9755	0.294121	0.623723
N4BP1	NEDD4-binding protein 1	27.6025	28.0729	27.7523	27.697	28.4034	28.17	28.5326	28.5056	2.49548	0.621737
NFIC	Nuclear factor 1 C-type	26.6722	27.2116	26.9857	27.563	27.5207	27.7944	27.3374	28.2649	1.18712	0.621243
LAP3	Cytosol aminopeptidase	27.8102	27.4141	27.5366	27.1917	27.8236	28.0292	28.3989	28.1853	1.89388	0.621108
DCP1B	mRNA-decapping enzyme 1B	28.7727	29.3955	28.9656	29.3852	29.6202	29.9113	29.9422	29.5221	1.7858	0.619211
ZNF507	Zinc finger protein 507	29.1207	29.1645	29.0657	29.3247	29.92	29.8063	29.7416	29.6754	3.71786	0.616951
PPP1R13L	RelA-associated inhibitor	23.751	26.5885	25.9736	25.9773	26.6058	26.0359	25.59	26.5174	0.40638	0.614678
ARPC1A	Actin-related protein 2/3 complex subunit 1A	25.9084	26.1798	26.1532	25.8837	26.2879	26.6241	26.5091	27.155	1.65469	0.612748
UBE2T	Ubiquitin-conjugating enzyme E2 T	27.8154	27.3235	27.7877	28.5116	28.4711	28.6976	28.5587	28.1611	1.19544	0.612585
DHX15	Pre-mRNA-splicing factor ATP-dependent RNA helicase DHX15	32.5446	32.5674	32.687	32.8371	33.1169	33.3173	33.2893	33.3581	3.42265	0.611365
ARPC3	Actin-related protein 2/3 complex subunit 3	25.9258	26.0428	25.6137	26.007	26.6278	26.5155	25.7325	27.1547	1.01784	0.610295
NME1-NME2;NME2;NME1	Nucleoside diphosphate kinase;Nucleoside diphosphate kinase B	31.5305	31.5255	31.7786	31.4546	32.2631	32.092	32.1705	32.1952	3.59118	0.607934
RPL26	60S ribosomal protein L26	28.3534	28.8816	29.6753	29.1768	28.8508	29.6112	30.4883	29.5629	0.673147	0.606541
POLI	DNA polymerase iota	29.3809	29.3483	30.2754	27.1773	27.9329	29.9302	29.2223	31.5207	0.247648	0.606011
RETSAT	All-trans-retinol 13,14-reductase	23.6298	25.6011	24.5867	26.4759	24.0607	26.3024	25.7754	26.5677	0.303287	0.603173
BAT3;BAG6	Large proline-rich protein BAG6	24.5012	25.5498	26.9506	23.5434	25.7843	26.0711	26.2305	24.8711	0.32347	0.603001
CNN3	Calponin-3	32.4979	32.569	32.4399	32.7656	32.9527	33.2478	33.2515	33.2207	2.98953	0.600129
NUP50	Nuclear pore complex protein Nup50	32.7137	33.263	32.8141	33.1789	33.607	33.7528	33.6305	33.3564	2.02468	0.594238
RPS10;RPS10P5	40S ribosomal protein S10;Putative 40S ribosomal protein S10-like	28.9925	29.1942	29.3347	29.3167	30.057	29.4637	29.6291	30.0614	1.87521	0.593288
ANKHD1	Ankyrin repeat and KH domain-containing protein 1	31.8658	32.0039	32.0642	32.0809	32.7162	32.53	32.7838	32.3512	2.78965	0.591593
CGNL1	Cingulin-like protein 1	23.5356	24.0415	23.7137	24.1345	25.1771	24.7102	23.2657	24.6378	0.652226	0.591382
CDR2	Cerebellar degeneration-related protein 2	25.8365	27.0606	27.1725	27.6829	27.8949	27.2977	27.2893	27.6307	0.683056	0.590027
PPA1	Inorganic pyrophosphatase	30.3032	30.6522	30.59	30.7018	31.1448	31.2913	31.1996	30.9703	2.72577	0.589717
SENP6	Sentrin-specific protease 6	25.741	26.8152	26.4219	27.4044	26.0081	27.3901	26.9312	28.4098	0.430784	0.589199
ABRACL	Costars family protein ABRACL	24.3329	24.7009	24.0846	24.212	25.006	24.7558	24.6776	25.2453	1.72039	0.588572
SOD1	Superoxide dismutase [Cu-Zn]	29.4482	29.763	30.207	29.931	30.4005	30.3827	30.2929	30.6269	1.82982	0.588416
CDK12	Cyclin-dependent kinase 12	30.8966	30.5108	30.4664	30.6632	31.216	31.3603	31.2114	31.1005	2.74134	0.587827
POLDIP3	Polymerase delta-interacting protein 3	29.6157	29.4448	29.8728	29.7447	30.3148	30.0913	30.402	30.2196	2.69242	0.58743
MATR3	Matrin-3	32.8937	33.1351	33.3199	33.5218	33.8176	33.9751	33.6298	33.7894	2.08214	0.585356
BRD8	Bromodomain-containing protein 8	30.6756	29.9677	29.8612	29.8407	30.5486	30.7304	30.6225	30.7844	1.53454	0.585166
VPS72	Vacuolar protein sorting-associated protein 72 homolog	26.4291	27.1281	26.3082	26.7218	27.1559	27.3076	27.5707	26.8931	1.35124	0.584995
UBE2E1;UBE2E2;UBE2E3	Ubiquitin-conjugating enzyme E2 E1;Ubiquitin-conjugating enzyme E2 E2;Ubiquitin-conjugating enzyme E2 E3	27.6834	28.8853	28.826	29.0775	29.0392	29.3326	29.1268	29.3111	0.915603	0.584363
PAN2	PAB-dependent poly(A)-specific ribonuclease subunit PAN2	23.4123	23.9233	24.0299	23.1062	24.2099	23.9815	23.6353	24.9796	0.810902	0.58366
SAV1	Protein salvador homolog 1	25.5282	25.7689	23.8793	26.1963	25.6157	26.2607	25.8055	26.0239	0.508867	0.583262
LARP4	La-related protein 4	29.7219	29.7953	29.824	30.2574	30.4989	30.6208	30.5236	30.2855	2.22242	0.582517
MAP7	Ensconsin	24.2393	26.6564	26.693	26.9977	27.1791	26.992	26.0972	26.6427	0.369051	0.581158
hCG_2014768;TMA7	Translation machinery-associated protein 7	26.8834	26.7705	26.074	26.6	27.3197	27.375	26.9721	26.984	1.49622	0.580713
ZCCHC3	Zinc finger CCHC domain-containing protein 3	23.8364	23.5942	24.3924	23.6424	24.44	24.5226	24.6903	24.1352	1.43634	0.580665
CDK1;CDC2	Cyclin-dependent kinase 1	30.0376	29.5884	29.9893	29.6399	30.5341	30.3319	30.1092	30.6021	1.95115	0.580544
RAN	GTP-binding nuclear protein Ran	33.351	33.4769	33.4621	33.6502	34.36	34.2085	33.6734	34.0095	1.94193	0.577776
		24.5277	25.7704	23.5026	23.4134	22.7438	25.8588	26.7273	24.1897	0.221559	0.576351
RPS12	40S ribosomal protein S12	30.0702	30.3693	30.3643	30.5139	30.915	31.0712	30.495	31.1383	1.81127	0.575427
BRD9	Bromodomain-containing protein 9	25.8573	27.0077	26.3335	27.0386	26.8202	26.7608	27.4129	27.5359	0.822501	0.573132
TAB2	TGF-beta-activated kinase 1 and MAP3K7-binding protein 2	28.8375	29.355	28.5216	29.2412	29.2393	29.6634	29.3915	29.9514	1.22284	0.572601
NCK2	Cytoplasmic protein NCK2	23.9524	23.409	23.8528	23.5414	24.0371	23.9589	24.2628	24.7867	1.35017	0.572449
WAPAL	Wings apart-like protein homolog	32.2981	32.7489	32.3299	33.0372	33.0451	33.3235	33.1007	33.2336	1.64179	0.572208
ABI2	Abl interactor 2	27.47	27.8345	27.3966	27.9295	28.5645	28.5449	28.0879	27.7163	1.24775	0.570749
RPS9	40S ribosomal protein S9	30.5311	31.2064	31.507	31.9946	31.5128	31.9111	31.6144	32.4799	0.745052	0.569771
STXBP4	Syntaxin-binding protein 4	26.2592	26.6374	25.7422	26.2311	26.0146	26.9595	26.9801	27.1845	0.898533	0.567177
CGGBP1	CGG triplet repeat-binding protein 1	25.9455	26.3088	23.7373	26.2465	26.4766	26.4799	25.9146	25.6305	0.380683	0.565859
DCPS	m7GpppX diphosphatase	26.2214	26.0218	25.6846	25.8289	26.569	26.3963	25.6635	27.3896	0.743738	0.565403
CENPV	Centromere protein V	23.3406	25.1828	25.1273	24.6494	25.6986	24.9163	24.4312	25.5139	0.499689	0.564963
RNF2	E3 ubiquitin-protein ligase RING2	29.4442	29.1536	28.9968	29.7103	29.4801	30.0186	30.2471	29.8184	1.32704	0.564827
UNK	RING finger protein unkempt homolog	24.763	25.3666	24.9095	25.5162	24.4383	25.426	26.2057	26.7445	0.482004	0.564778
RPL28	60S ribosomal protein L28	31.8636	31.3404	31.927	31.8195	32.4075	32.1945	32.3066	32.2953	2.1436	0.56332
ACTA1;ACTC1;ACTG2;ACTA2	Actin, alpha skeletal muscle;Actin, alpha cardiac muscle 1;Actin, gamma-enteric smooth muscle;Actin, aortic smooth muscle	29.9096	29.5148	29.9944	29.4029	30.121	30.7351	30.3293	29.8758	1.27629	0.559888
ZC3H6	Zinc finger CCCH domain-containing protein 6	26.9301	26.4178	26.9744	27.1339	27.201	27.4081	27.5511	27.5268	1.72872	0.557703
RPL14	60S ribosomal protein L14	31.2109	31.1588	31.2548	31.4137	31.9166	31.9005	31.4967	31.9484	2.44656	0.556041
EXOSC8	Exosome complex component RRP43	27.6898	27.3401	27.3427	26.904	29.1588	26.7474	27.6757	27.9158	0.483447	0.555252
INTS12	Integrator complex subunit 12	29.4978	29.4546	29.4996	29.8276	30.3335	30.3125	29.9799	29.8723	2.05586	0.554627
DPF2	Zinc finger protein ubi-d4	25.2439	26.2533	25.6528	25.5628	26.5728	26.2647	26.2829	25.8088	1.09685	0.554085
DPP4	Dipeptidyl peptidase 4;Dipeptidyl peptidase 4 membrane form;Dipeptidyl peptidase 4 soluble form	29.611	29.7329	29.6279	30.1131	29.9245	30.6196	30.1753	30.5753	1.45763	0.552444
RPS13	40S ribosomal protein S13	30.4627	30.4451	30.4265	30.2182	31.3185	30.6993	30.7371	31.0031	1.93108	0.551339
NECAP1	Adaptin ear-binding coat-associated protein 1	28.351	28.5579	28.0693	28.3872	28.9279	28.7717	28.7635	29.1003	2.27882	0.549526
CCNA2	Cyclin-A2	30.4495	30.3231	29.7232	30.0523	31.0105	30.6185	30.4215	30.6953	1.45877	0.549382
COG4	Conserved oligomeric Golgi complex subunit 4	25.3145	23.1926	25.4489	23.7212	24.4001	24.9391	25.1846	25.3442	0.399188	0.547696
FAM98A	Protein FAM98A	28.4639	29.098	29.1353	29.5933	29.2362	29.6164	29.7452	29.8816	1.04831	0.547223
CPQ	Carboxypeptidase Q	31.0347	31.2764	31.1807	31.0659	32.0393	31.883	31.0123	31.8066	1.22117	0.545863
RAD54B	DNA repair and recombination protein RAD54B	24.95	25.706	25.5665	25.7682	25.8413	25.5781	26.313	26.4414	1.02351	0.545784
ZNF250	Zinc finger protein 250	25.544	26.8675	26.2521	26.037	26.8023	27.1045	27.563	25.4112	0.455233	0.545085
YWHAB	14-3-3 protein beta/alpha;14-3-3 protein beta/alpha, N-terminally processed	29.3369	28.9401	28.769	29.3475	29.5062	29.9624	29.6217	29.4834	1.61324	0.545066
NANP	N-acylneuraminate-9-phosphatase	31.0185	30.5226	30.3235	30.8388	31.2012	31.6145	31.0091	31.0583	1.40377	0.544922
VDAC1	Voltage-dependent anion-selective channel protein 1	29.2435	29.3625	29.5335	29.1642	30.055	29.8449	29.7886	29.7865	2.73792	0.542819
MLEC	Malectin	22.5761	24.1123	26.8783	24.3492	24.8535	25.148	25.5685	24.5044	0.237647	0.539651
VPS4A	Vacuolar protein sorting-associated protein 4A	26.1678	26.2235	25.6676	25.6419	26.4932	26.6088	26.7085	26.0428	1.33573	0.538128
PCNP	PEST proteolytic signal-containing nuclear protein	32.8765	33.1544	32.9492	33.2736	33.7207	33.5698	33.3576	33.7565	2.23231	0.537715
PCBP2		22.9631	24.6753	24.757	25.2259	24.4839	24.2231	24.3171	26.7436	0.28606	0.536575
MRPL35	39S ribosomal protein L35, mitochondrial	28.1402	26.9402	28.3015	28.624	28.8663	28.1383	29.1251	28.0191	0.544555	0.535715
DCP1A	mRNA-decapping enzyme 1A	32.286	32.5469	32.022	32.5498	32.8379	32.8694	32.9208	32.9114	2.23998	0.533711
TOMM20	Mitochondrial import receptor subunit TOM20 homolog	24.0933	25.1943	24.5438	25.2207	25.4781	25.6068	24.5061	25.594	0.677091	0.533216
UQCRQ	Cytochrome b-c1 complex subunit 8	27.4867	27.1173	27.9526	28.0008	29.1513	28.045	27.1285	28.3446	0.520755	0.528019
ILF2	Interleukin enhancer-binding factor 2	28.4722	28.4102	29.6931	28.2588	29.0216	29.1052	29.1079	29.7005	0.695095	0.525238
PDHA1	Pyruvate dehydrogenase E1 component subunit alpha, somatic form, mitochondrial	25.6103	26.2815	26.7023	26.7834	26.9468	26.7455	26.6717	27.1136	0.934077	0.525014
USP3	Ubiquitin carboxyl-terminal hydrolase;Ubiquitin carboxyl-terminal hydrolase 3	23.0667	22.9498	23.0825	23.2518	25.3448	23.3027	23.5286	22.2742	0.35198	0.524875
PSMD9	26S proteasome non-ATPase regulatory subunit 9	27.2071	27.5332	26.8049	27.9235	27.6344	28.0331	27.4193	28.4712	0.777539	0.522317
SF3B1	Splicing factor 3B subunit 1	34.4794	34.855	34.7819	34.999	35.2053	35.3644	35.4114	35.2166	2.28992	0.520607
ATF1;CREM;CREB1	Cyclic AMP-dependent transcription factor ATF-1;Cyclic AMP-responsive element-binding protein 1	28.7206	30.8183	28.6664	29.3067	30.4839	29.9375	29.4169	29.753	0.420001	0.519823
ARL8B;ARL8A	ADP-ribosylation factor-like protein 8B;ADP-ribosylation factor-like protein 8A	25.1557	23.2325	25.0271	23.5156	24.849	24.8669	24.3076	24.9857	0.445924	0.519587
VPS28	Vacuolar protein sorting-associated protein 28 homolog	26.8593	25.7418	25.6811	25.6107	26.2306	26.6628	26.1575	26.9174	0.731415	0.518856
DGCR8	Microprocessor complex subunit DGCR8	27.8394	28.5457	28.7558	28.439	28.3776	29.0906	29.2858	28.8889	0.950731	0.515752
ANP32E	Acidic leucine-rich nuclear phosphoprotein 32 family member E	23.2582	25.4511	26.281	26.3531	25.8468	25.7133	25.3468	26.4957	0.28079	0.514814
RPL10	60S ribosomal protein L10	31.0429	31.2498	31.4571	31.1768	31.9314	31.7871	31.5904	31.6732	2.39398	0.513846
GOT2	Aspartate aminotransferase, mitochondrial	29.6862	30.1341	30.181	29.6865	30.6005	30.1516	30.2947	30.6936	1.47848	0.513137
OSTF1	Osteoclast-stimulating factor 1	24.7898	25.4358	25.792	26.1143	25.339	26.2952	25.8479	26.6849	0.590757	0.508736
CSNK2A2	Casein kinase II subunit alpha	24.6603	24.8908	24.8421	23.5455	25.2683	25.5993	25.5219	23.5822	0.389289	0.508256
URB1	Nucleolar pre-ribosomal-associated protein 1	25.2561	25.7761	25.6242	25.5587	25.7379	26.1454	26.0272	26.3329	1.65295	0.507066
GSK3B	Glycogen synthase kinase-3 beta	28.9887	28.3361	28.2567	28.8366	28.9487	29.2488	28.5908	29.651	0.882899	0.505297
TRUB1	Probable tRNA pseudouridine synthase 1	23.4615	24.7635	23.328	25.0819	24.1031	24.2621	25.2111	25.0768	0.424978	0.504517
ARL3	ADP-ribosylation factor-like protein 3	25.4671	26.1613	25.1226	26.1905	26.0292	26.0763	25.8218	27.0322	0.638631	0.504509
KIAA0430	Meiosis arrest female protein 1	25.5509	26.0723	25.8615	27.0782	25.8943	26.8552	27.0743	26.7503	0.559189	0.50283
BUB3	Mitotic checkpoint protein BUB3	27.5894	27.3247	27.4367	27.1363	28.2591	27.7821	27.7354	27.721	1.69433	0.502627
C12orf45	Uncharacterized protein C12orf45	25.6912	26.3955	25.8794	26.3466	26.8927	26.3433	26.8127	26.2701	1.11172	0.501553
C9orf64	UPF0553 protein C9orf64	25.228	24.4466	25.2393	24.9077	25.377	24.8292	25.3797	26.2403	0.704286	0.501193
TRIP11	Thyroid receptor-interacting protein 11	28.181	27.4083	27.0941	26.7581	27.8938	27.7848	28.2133	27.5506	0.73382	0.500235
PDLIM7	PDZ and LIM domain protein 7	30.3074	29.8542	29.9214	29.829	30.8842	30.6985	30.2828	30.0305	1.16397	0.496026
MAGOHB	Protein mago nashi homolog 2	30.1807	29.7665	29.7229	29.8941	30.2774	30.4839	30.0794	30.7076	1.57418	0.496019
NFATC2IP	NFATC2-interacting protein	27.2686	26.9826	26.9203	27.0864	26.676	27.347	27.8732	28.3435	0.648368	0.495464
C1orf52	UPF0690 protein C1orf52	29.8877	29.8393	29.4888	30.2843	30.4206	30.3747	30.3488	30.3336	1.62877	0.494415
MRPL49	39S ribosomal protein L49, mitochondrial	22.7611	23.862	24.005	23.4408	23.6784	23.6601	24.3613	24.3404	0.701047	0.492867
MGAM	Maltase-glucoamylase, intestinal;Maltase;Glucoamylase	29.8893	29.9061	30.259	30.5426	30.6851	30.7006	30.7331	30.4493	1.56883	0.492786
PPP1R10	Serine/threonine-protein phosphatase 1 regulatory subunit 10	30.0783	30.5687	29.9057	30.2148	30.5371	30.0615	31.1836	30.9517	0.872469	0.491616
RPL13	60S ribosomal protein L13	31.3667	30.6897	31.0162	31.1218	31.6407	31.3896	31.5668	31.5626	1.77018	0.491279
HNRNPA1;HNRNPA1L2	Heterogeneous nuclear ribonucleoprotein A1;Heterogeneous nuclear ribonucleoprotein A1, N-terminally processed;Heterogeneous nuclear ribonucleoprotein A1-like 2	34.8824	34.7995	34.724	35.2866	35.2407	35.7085	35.1739	35.5231	1.48523	0.488449
CAMSAP1	Calmodulin-regulated spectrin-associated protein 1	30.78	31.0611	30.6749	30.9443	31.406	31.0325	31.8838	31.09	1.2085	0.488034
USP19	Ubiquitin carboxyl-terminal hydrolase;Ubiquitin carboxyl-terminal hydrolase 19	25.5763	26.076	25.1801	27.0074	26.2504	28.1897	25.0368	26.3057	0.262089	0.48571
XRN2	5-3 exoribonuclease 2	30.4905	30.4762	30.6486	30.376	31.2568	31.0395	31.097	30.5383	1.58494	0.48508
PAPOLG	Poly(A) polymerase gamma	26.1404	26.3348	25.1952	26.0714	25.9703	26.3579	26.454	26.8997	0.752502	0.484986
NUPL2	Nucleoporin-like protein 2	29.4557	29.1973	28.8995	29.4784	29.6927	29.5982	29.7274	29.9491	1.69524	0.484138
PPP1R14A	Protein phosphatase 1 regulatory subunit 14A	23.3738	23.684	22.9677	23.5946	23.1073	24.6705	23.6625	24.1126	0.624023	0.483177
WTAP	Pre-mRNA-splicing regulator WTAP	26.21	26.6976	26.4396	27.1693	26.949	27.0118	26.4824	27.9999	0.599376	0.481619
PNP	Purine nucleoside phosphorylase	28.4331	28.2006	28.4987	28.2684	28.8138	28.5525	28.8309	29.1294	1.90079	0.481439
FAM213B	Prostamide/prostaglandin F synthase	23.6099	23.6446	22.6464	23.3982	23.1026	23.9722	23.4562	24.6882	0.534731	0.480037
GLUL	Glutamine synthetase	26.2408	26.5543	26.8486	26.3488	26.5698	26.9763	26.5457	27.8206	0.717229	0.479959
RPL18A	60S ribosomal protein L18a	29.9917	30.9073	30.5489	30.2807	31.1624	31.0669	30.6412	30.7664	1.07618	0.477065
CGN	Cingulin	31.2173	31.4283	30.9678	31.173	31.6583	31.5732	32.3496	31.1134	0.885799	0.477017
CNOT10	CCR4-NOT transcription complex subunit 10	28.5086	28.4113	28.4903	28.6105	28.6114	28.995	29.0795	29.2376	1.84819	0.475702
RNF169	E3 ubiquitin-protein ligase RNF169	29.2403	28.8895	28.1937	28.0529	29.1713	28.9514	29.5318	28.6218	0.671045	0.474923
CYB5B	Cytochrome b5 type B	26.0198	25.9463	26.1788	25.2391	26.0109	26.0185	26.3316	26.9198	0.788765	0.474226
TCEB2	Transcription elongation factor B polypeptide 2	31.3115	31.2894	30.4951	30.9675	31.8931	31.6207	31.1388	31.3024	0.951065	0.472829
DDX5	Probable ATP-dependent RNA helicase DDX5	32.3532	32.4297	32.4014	32.1854	32.849	32.7585	32.7453	32.9044	3.40455	0.471866
AP3M1	AP-3 complex subunit mu-1	24.7267	23.8365	23.8962	24.8857	24.9566	24.806	25.367	24.0986	0.581716	0.470777
PBX2	Pre-B-cell leukemia transcription factor 2	23.9453	23.4785	23.1793	24.3957	23.3316	25.2133	24.5949	23.7341	0.414302	0.468744
SRM	Spermidine synthase	27.4356	27.2311	27.2332	26.8374	28.0487	27.1074	27.5603	27.8722	0.984714	0.462823
CKMT1A;CKMT1B	Creatine kinase U-type, mitochondrial	28.2784	28.1347	28.556	28.2596	28.2646	29.1066	28.7993	28.9035	1.21486	0.461344
RPS23	40S ribosomal protein S23	30.409	30.4912	30.7966	30.3282	31.2038	31.0236	30.6601	30.9779	1.62845	0.460093
PDCD5	Programmed cell death protein 5	30.7658	30.4789	30.9832	30.6069	31.3751	31.0731	30.8845	31.322	1.55696	0.454969
ARFIP2	Arfaptin-2	30.486	30.4914	30.6698	31.0488	30.9938	31.2731	31.0567	31.1895	1.67749	0.454298
HMCES	Embryonic stem cell-specific 5-hydroxymethylcytosine-binding protein	27.3937	27.518	27.3887	27.3593	27.4674	27.8985	27.6508	28.456	1.08285	0.453224
SCP2	Non-specific lipid-transfer protein	26.3927	26.5138	26.419	25.8337	26.7739	26.924	26.6922	26.5787	1.42214	0.452438
SCYL2	SCY1-like protein 2	28.9525	29.0431	28.8479	28.9066	29.4729	29.4197	29.2498	29.4118	3.41152	0.451017
C1orf122	Uncharacterized protein C1orf122	26.3396	26.4546	26.367	26.6996	26.6503	26.8616	26.0572	28.0898	0.467049	0.449511
CWC25	Pre-mRNA-splicing factor CWC25 homolog	27.2955	25.7335	26.1547	26.0111	27.5722	27.5187	26.1909	25.7105	0.327934	0.449395
SMARCC2	SWI/SNF complex subunit SMARCC2	25.3991	25.6158	25.1653	25.0601	24.9911	23.8701	25.3906	28.7857	0.162344	0.449312
PTRH2	Peptidyl-tRNA hydrolase 2, mitochondrial	24.7957	23.6982	23.9506	24.0977	24.221	24.5737	24.5126	25.0251	0.767082	0.44758
HPRT1	Hypoxanthine-guanine phosphoribosyltransferase	28.7969	28.4975	28.8558	28.6142	29.2794	28.9612	28.9636	29.3493	1.83705	0.447262
GNB2L1	Guanine nucleotide-binding protein subunit beta-2-like 1;Guanine nucleotide-binding protein subunit beta-2-like 1, N-terminally processed	30.9744	30.5253	30.6624	30.4043	31.2987	30.8749	31.1985	30.9819	1.53701	0.446902
RPL10A	60S ribosomal protein L10a	30.6495	30.8284	31.3671	30.4758	31.2624	31.1989	31.2285	31.4139	1.17984	0.445742
RAC1;RAC3	Ras-related C3 botulinum toxin substrate 1;Ras-related C3 botulinum toxin substrate 3	25.446	25.3004	26.3182	26.1815	25.9667	26.3676	25.9704	26.7239	0.686229	0.445629
PPP1CC	Serine/threonine-protein phosphatase;Serine/threonine-protein phosphatase PP1-gamma catalytic subunit	32.5145	32.7152	32.4975	32.9715	32.995	33.1934	32.9998	33.2926	1.81294	0.445545
CSNK2A1;CSNK2A3	Casein kinase II subunit alpha;Casein kinase II subunit alpha 3	26.4186	26.0727	26.3932	25.084	26.2972	26.7494	25.9901	26.7071	0.576906	0.443853
TP53BP2	Apoptosis-stimulating of p53 protein 2	29.4478	29.2184	29.2547	29.5314	29.7031	29.94	29.8868	29.6972	2.4011	0.443703
GLUD1;GLUD2	Glutamate dehydrogenase 1, mitochondrial;Glutamate dehydrogenase 2, mitochondrial	27.1483	26.7452	28.0562	27.0389	27.6083	27.5062	27.5613	28.0833	0.685394	0.4426
HN1L	Hematological and neurological expressed 1-like protein	31.1932	31.4682	31.4366	31.8629	31.9026	32.1799	31.6805	31.9643	1.3675	0.441602
SETD2	Histone-lysine N-methyltransferase SETD2	30.9775	30.7634	30.7716	31.1784	31.4357	31.2829	31.4448	31.2923	2.18927	0.441166
HAUS8	HAUS augmin-like complex subunit 8	28.5292	28.4996	28.8805	28.9645	28.7364	29.3585	29.1411	29.398	1.20308	0.440063
AZI2	5-azacytidine-induced protein 2	27.1932	27.4336	27.4475	27.8426	27.7404	28.0204	27.2002	28.7156	0.607792	0.43994
VBP1	Prefoldin subunit 3	30.1721	30.7367	30.5847	30.9304	30.6574	31.271	31.0616	31.1934	1.0847	0.439884
POLR3C	DNA-directed RNA polymerase III subunit RPC3	29.2193	28.7492	28.4364	29.0587	29.4884	29.309	29.0139	29.4112	1.14004	0.439701
ASF1B	Histone chaperone ASF1B	26.7423	25.8016	25.8224	25.983	26.5093	26.2607	26.265	27.0694	0.735033	0.438777
ADK	Adenosine kinase	26.2269	25.2803	26.4816	25.506	25.8902	26.1349	26.1706	27.0507	0.528782	0.437943
BANP	Protein BANP	24.7388	23.5584	24.3915	23.9364	24.3209	24.6336	24.9488	24.4724	0.736402	0.437657
NXF1	Nuclear RNA export factor 1	29.047	29.0128	29.0194	28.9377	29.9439	29.2186	29.5606	29.042	1.14225	0.437088
HMG20A	High mobility group protein 20A	23.5788	23.3795	23.1458	22.7553	24.4158	22.6647	23.4778	24.0468	0.469661	0.436434
LIN37	Protein lin-37 homolog	26.0136	25.9021	24.9137	26.966	26.4414	26.3664	26.5259	26.2074	0.463354	0.436427
MORF4L1	Mortality factor 4-like protein 1	24.1898	24.0741	24.0163	24.1837	24.6568	25.1291	24.886	23.5351	0.576029	0.435781
MYO1D	Unconventional myosin-Id	28.6626	28.7814	24.1252	29.0929	27.0089	27.3938	28.655	29.3358	0.124463	0.432831
TCEB1	Transcription elongation factor B polypeptide 1	23.2558	24.4934	24.3978	22.2141	24.1781	25.1142	23.2896	23.5063	0.262077	0.431787
CAT	Catalase	25.925	24.0154	24.7783	24.548	25.065	24.9378	25.1007	25.8819	0.417214	0.429651
CCNT1	Cyclin-T1	31.2649	31.0695	31.005	30.9212	31.5561	31.697	31.5731	31.1524	1.6683	0.429528
DCUN1D5	DCN1-like protein 5;DCN1-like protein	25.3284	25.4919	25.1993	25.5374	26.1903	25.4474	25.6818	25.9402	1.26548	0.425678
TRIM36	E3 ubiquitin-protein ligase TRIM36	22.5975	23.1984	23.2271	22.721	22.6313	24.6262	22.6378	23.5323	0.364363	0.420903
ALDOC	Fructose-bisphosphate aldolase C	27.7584	27.5192	28.4948	27.9511	28.2481	27.8726	27.9436	29.3407	0.479262	0.420408
HSPE1	10 kDa heat shock protein, mitochondrial	29.5404	29.9235	29.4256	29.5927	30.2062	29.8396	29.7272	30.3895	1.17381	0.420048
PRPS1	Ribose-phosphate pyrophosphokinase 1	28.1784	27.3988	28.276	27.7484	28.7526	28.0355	28.1936	28.2978	0.822537	0.419496
TFDP1	Transcription factor Dp-1	27.6499	27.6682	27.7165	28.1161	28.3962	28.5226	28.0543	27.8516	1.1587	0.418469
ARPC4-TTLL3;ARPC4	Actin-related protein 2/3 complex subunit 4	25.5615	25.2152	25.5524	26.0028	25.3745	25.793	25.9387	26.8989	0.537665	0.418227
DDX59	Probable ATP-dependent RNA helicase DDX59	25.0984	25.7337	26.1084	26.3681	25.8507	26.3368	25.4751	27.3132	0.374628	0.416815
PFDN6	Prefoldin subunit 6	29.6192	29.8627	28.9641	29.5773	30.0621	30.4046	29.138	30.0802	0.58712	0.4154
ANGEL2	Protein angel homolog 2	25.6011	26.2939	25.6461	23.8422	26.1421	25.2952	26.1431	25.4605	0.305065	0.414393
SKP2	S-phase kinase-associated protein 2	28.2554	27.9787	27.4631	27.6021	28.4756	28.4592	27.9084	28.1112	0.926417	0.413778
EIF4H	Eukaryotic translation initiation factor 4H	31.3316	32.0296	31.74	32.2264	32.1619	32.5073	31.9903	32.3197	0.942016	0.412869
AHDC1	AT-hook DNA-binding motif-containing protein 1	26.1217	24.9473	24.3657	24.7802	26.6306	23.6217	25.8039	25.8067	0.221181	0.412057
MDN1	Midasin	28.5891	27.3566	29.6963	27.5873	28.2064	30.0239	29.0052	27.634	0.220568	0.410079
RPS21	40S ribosomal protein S21	27.5907	27.9527	28.0863	27.4585	28.108	28.2465	28.0483	28.3202	1.3594	0.40871
MASTL	Serine/threonine-protein kinase greatwall	29.4435	29.1248	28.6537	28.5671	29.3786	29.0101	29.5695	29.4608	0.856948	0.407503
RPS3	40S ribosomal protein S3	31.0809	31.3557	31.6988	31.6175	31.871	32.0845	31.6257	31.8017	1.28024	0.407473
SALL2	Sal-like protein 2	30.0214	29.1095	29.3107	29.3905	29.9093	29.9129	29.9909	29.6479	0.994033	0.40722
MDH2	Malate dehydrogenase, mitochondrial;Malate dehydrogenase	31.9097	31.8821	31.9702	32.0884	32.3979	32.2926	32.2711	32.5168	2.86182	0.407032
HK2	Hexokinase;Hexokinase-2	27.6789	27.4513	28.3639	26.8	27.501	28.3921	26.8017	29.2259	0.271492	0.406672
MAP7D3	MAP7 domain-containing protein 3	30.3623	29.8112	29.8588	30.2497	30.606	30.4532	30.4896	30.344	1.45661	0.402708
ECH1	Delta(3,5)-Delta(2,4)-dienoyl-CoA isomerase, mitochondrial	23.4052	23.8071	25.083	23.5582	25.6337	23.4591	23.9122	24.4522	0.273827	0.400937
CLTA	Clathrin light chain A	24.3515	27.5714	26.8218	26.9198	27.1042	27.204	27.1518	25.8073	0.202308	0.40071
PSMC6	26S protease regulatory subunit 10B	27.474	26.8831	27.1988	27.0297	26.8983	27.7089	27.5263	28.0517	0.713276	0.399863
PRDX3	Thioredoxin-dependent peroxide reductase, mitochondrial	28.8292	28.8785	29.1234	28.878	29.482	29.308	28.8624	29.6559	1.14602	0.39979
BROX	BRO1 domain-containing protein BROX	24.9024	24.7792	24.4106	25.3563	23.1837	25.5803	25.9901	26.2936	0.21767	0.399777
LRSAM1	E3 ubiquitin-protein ligase LRSAM1	35.473	35.1648	35.16	35.477	35.9079	35.685	35.6498	35.6246	1.93481	0.398103
LYPLA1	Acyl-protein thioesterase 1	24.2168	22.9449	23.6658	23.8389	24.0691	24.0624	23.5806	24.5423	0.559509	0.396995
YWHAH	14-3-3 protein eta	26.6082	27.1206	26.9772	26.7071	27.0763	27.6772	27.0105	27.2325	1.07675	0.395857
PARK7	Protein deglycase DJ-1	29.7537	30.0271	29.9771	29.9001	30.2996	30.2376	30.2335	30.47	2.55053	0.39573
CCDC85C	Coiled-coil domain-containing protein 85C	29.9805	29.6	29.5489	30.1072	30.1374	30.367	29.9614	30.3528	1.23998	0.39551
FAM207A	Protein FAM207A	27.335	26.4801	26.6064	27.5393	26.9483	27.4947	27.1999	27.898	0.552875	0.395004
PPP1R8	Nuclear inhibitor of protein phosphatase 1;Activator of RNA decay	28.7356	28.6828	29.6188	28.8029	29.2856	29.3666	29.2206	29.5464	0.854954	0.394732
EPPK1	Epiplakin	25.9032	24.9266	26.0525	26.5195	26.3089	26.1395	26.111	26.4176	0.531613	0.393767
SCLY	Selenocysteine lyase	25.9999	26.1794	25.9758	26.2173	26.5668	25.9857	26.2412	27.1508	0.74546	0.393054
RTFDC1	Protein RTF2 homolog	26.4187	24.9489	25.9833	23.9761	26.3827	26.4573	23.0771	26.9804	0.142391	0.392657
RPL5	60S ribosomal protein L5	31.5587	31.314	31.5131	31.2993	31.8673	31.7814	31.5111	32.0779	1.5483	0.388133
KIF18A	Kinesin-like protein KIF18A	23.4205	24.2927	24.7423	24.8155	24.4452	24.8173	24.6389	24.9206	0.531722	0.387773
PATL1	Protein PAT1 homolog 1	30.5193	30.21	30.2225	30.0917	30.6424	30.5682	30.5824	30.8002	1.98328	0.387421
EMC8	ER membrane protein complex subunit 8	22.2968	24.681	24.8344	24.3508	24.7146	23.8521	24.5637	24.5774	0.254106	0.386209
RPS6	40S ribosomal protein S6	30.653	30.169	30.4157	30.0794	30.6304	30.764	30.9023	30.5645	1.38185	0.386008
DDX3X;DDX3Y	ATP-dependent RNA helicase DDX3X;ATP-dependent RNA helicase DDX3Y	35.2607	35.2728	35.2041	35.2809	35.7685	35.5417	35.6926	35.5559	3.27088	0.385052
ZBTB21	Zinc finger and BTB domain-containing protein 21	30.5586	30.332	30.0497	30.2615	30.763	30.7944	30.8059	30.3765	1.39812	0.384484
SLTM	SAFB-like transcription modulator	27.5333	27.196	27.738	27.4682	28.023	28.0658	28.5981	26.7848	0.42712	0.384073
RPL6	60S ribosomal protein L6	32.7122	32.6297	33.2262	32.7648	33.2612	33.0166	33.1128	33.4747	1.21083	0.383154
WBP4	WW domain-binding protein 4	28.0418	27.7568	27.2521	27.5329	28.1146	27.9618	28.1705	27.8685	1.10148	0.382925
LARP4B	La-related protein 4B	29.9368	29.8896	30.0593	30.2794	29.9882	30.3246	30.6133	30.7624	1.0261	0.380862
NOB1	RNA-binding protein NOB1	28.1251	27.4503	28.0415	28.2932	27.9751	28.3394	28.0841	29.0338	0.598496	0.38053
ING5	Inhibitor of growth protein 5	23.5726	24.0102	23.021	24.0024	23.7329	23.3164	23.4481	25.6283	0.265994	0.379889
RP9	Retinitis pigmentosa 9 protein	29.2387	29.2859	28.2876	29.4719	29.5448	29.442	29.3586	29.455	0.682081	0.37907
USP34	Ubiquitin carboxyl-terminal hydrolase 34;Ubiquitin carboxyl-terminal hydrolase	23.3496	23.3203	23.6092	23.1647	22.723	24.8721	23.1127	24.246	0.315623	0.377517
USP38	Ubiquitin carboxyl-terminal hydrolase 38	26.8883	26.877	26.5315	26.6687	26.579	27.0149	27.0468	27.8318	0.659139	0.376716
DPH5	Diphthine synthase	26.2153	26.6216	27.0413	26.9478	26.6878	27.2898	26.7197	27.6319	0.600018	0.375807
RPL7	60S ribosomal protein L7	31.0012	31.0799	31.3328	31.1494	31.6594	31.2655	31.6592	31.4786	1.72689	0.374871
C20orf27	UPF0687 protein C20orf27	32.127	32.1159	31.8383	32.3581	32.1143	32.7503	32.1658	32.9042	0.819604	0.373811
NDUFS3	NADH dehydrogenase [ubiquinone] iron-sulfur protein 3, mitochondrial	25.446	26.2961	26.0361	25.8781	26.4435	26.4323	25.872	26.4008	0.825067	0.373081
RBM8A	RNA-binding protein 8A	26.5137	26.4384	26.3363	26.5962	26.6956	26.5996	27.0645	27.0137	1.57088	0.372194
CDCA5	Sororin	26.8901	27.6274	27.3707	27.5546	27.9056	27.962	27.4453	27.6174	0.917616	0.371909
ZHX2	Zinc fingers and homeoboxes protein 2	28.0859	27.4876	26.7112	27.7206	27.8275	28.4528	28.4267	26.7844	0.323907	0.371486
PRMT7	Protein arginine N-methyltransferase 7	29.9971	30.5447	30.3054	30.8185	31.1179	30.7814	30.6847	30.5625	0.884088	0.370189
AK1	Adenylate kinase isoenzyme 1	24.3401	25.1434	24.9733	24.3087	24.4395	25.7709	25.1203	24.9136	0.479694	0.369714
RPL23	60S ribosomal protein L23	29.4002	28.6146	28.9816	28.5924	29.0694	29.0371	29.2447	29.7161	0.735578	0.369622
DDX42	ATP-dependent RNA helicase DDX42	32.3124	32.4246	32.5032	32.5609	32.757	32.9577	32.7201	32.8436	2.56661	0.369306
MRPS35	28S ribosomal protein S35, mitochondrial	24.5302	23.2301	23.493	23.5761	24.827	23.682	24.1892	23.5934	0.400623	0.36554
ALKBH5	RNA demethylase ALKBH5	29.4488	29.6348	29.4099	29.7476	29.4344	30.0462	29.9427	30.2729	0.958004	0.363753
RPL18	60S ribosomal protein L18	34.8401	33.4447	34.0698	34.301	34.1428	34.9331	34.3601	34.6741	0.491805	0.363639
SERPINH1	Serpin H1	26.0394	26.1513	27.8204	26.2418	27.1789	26.9464	26.2051	27.3761	0.31094	0.363398
LUC7L3	Luc7-like protein 3	28.1275	28.2328	28.6507	27.2703	28.0271	29.0267	28.3938	28.2802	0.452293	0.361651
CAPZA1	F-actin-capping protein subunit alpha-1	29.6356	29.9959	29.7466	29.8701	30.4207	29.9668	30.078	30.2196	1.54766	0.3592
SPEN	Msx2-interacting protein	31.9311	32.0249	32.0775	32.0715	32.3877	32.4249	32.7882	31.9331	1.0354	0.357235
DLD	Dihydrolipoyl dehydrogenase, mitochondrial;Dihydrolipoyl dehydrogenase	28.477	28.9592	29.1796	28.4621	29.3538	28.846	29.2689	29.0322	0.836575	0.355762
PRDX4	Peroxiredoxin-4	28.8619	28.4438	28.4755	27.9251	29.0816	28.2562	28.737	29.0541	0.622589	0.355656
TPI1	Triosephosphate isomerase	32.1884	32.1273	32.5586	32.3017	32.6905	32.819	32.7408	32.3468	1.3413	0.355294
LYPLA2	Acyl-protein thioesterase 2	32.7255	32.5325	32.1619	32.7067	32.8356	32.8554	32.5459	33.3017	0.874567	0.352995
SF3A3	Splicing factor 3A subunit 3	31.2174	30.8964	30.8039	30.2729	31.413	30.872	31.4511	30.8624	0.663634	0.351959
FH	Fumarate hydratase, mitochondrial	26.432	26.8589	27.2966	27.013	27.0543	27.1286	27.0014	27.8195	0.637226	0.350853
C14orf166	UPF0568 protein C14orf166	29.1338	29.6465	29.5993	29.8646	29.7886	29.8778	29.7224	30.2534	0.913917	0.349496
HNRNPH1	Heterogeneous nuclear ribonucleoprotein H;Heterogeneous nuclear ribonucleoprotein H, N-terminally processed	31.8496	31.5266	31.8937	31.4399	32.0607	32.3625	31.8361	31.8474	1.08264	0.349197
CENPU;MLF1IP	Centromere protein U	24.9802	23.8709	24.1657	24.0302	25.5202	23.9646	23.8923	25.0657	0.310086	0.348931
NUP35	Nucleoporin NUP53	24.8148	24.7989	25.3703	24.8379	25.474	24.6278	24.9258	26.1883	0.417421	0.348468
PPIB	Peptidyl-prolyl cis-trans isomerase B	29.403	28.8915	29.5016	28.9161	29.5307	29.3642	29.4541	29.7445	0.99081	0.34537
TUBB4A	Tubulin beta-4A chain	24.2123	24.5131	25.572	24.6292	24.5893	25.7404	24.801	25.1753	0.39009	0.344841
SRSF2	Serine/arginine-rich splicing factor 2	27.97	28.8395	28.2895	28.2468	28.6633	28.6198	28.8575	28.578	0.90497	0.343177
EPC1	Enhancer of polycomb homolog 1	24.4547	24.5984	24.5258	24.6368	24.581	25.702	24.8684	24.4303	0.555235	0.341527
CNKSR3	Connector enhancer of kinase suppressor of ras 3	23.1145	23.8867	23.1951	23.0061	23.0562	24.3697	23.3017	23.8393	0.429055	0.341159
PDIA6	Protein disulfide-isomerase A6	29.2742	28.9679	29.5406	28.6511	29.607	29.3642	29.3717	29.4523	0.853397	0.340328
RNF113A	RING finger protein 113A	30.3124	30.5096	30.1489	30.7378	31.0508	30.9558	30.3721	30.6877	0.860388	0.33946
PRDX6	Peroxiredoxin-6	32.2495	32.5319	32.5649	32.8975	32.7662	32.9617	32.8745	32.9976	1.26309	0.339056
CSPP1	Centrosome and spindle pole-associated protein 1	27.8997	27.3534	27.3099	26.9397	27.7891	28.0274	27.8698	27.1724	0.58523	0.338998
CDKN2A;CDKN2B	Cyclin-dependent kinase inhibitor 2A;Cyclin-dependent kinase 4 inhibitor B	24.6724	22.4613	22.4802	24.0456	24.5066	24.2334	22.637	23.6361	0.19094	0.338401
CAPN7	Calpain-7	24.6703	24.1409	22.7293	23.5588	23.3907	24.5876	24.4241	24.0491	0.284806	0.338014
ARID3B	AT-rich interactive domain-containing protein 3B	30.3134	30.3137	29.9212	30.1082	30.6183	30.5146	30.488	30.3872	1.73015	0.337873
RSU1	Ras suppressor protein 1	27.321	26.2499	26.8915	26.2208	27.2814	26.5676	27.1648	27.0172	0.498865	0.336976
CYC1	Cytochrome c1, heme protein, mitochondrial	27.6458	28.4304	28.8035	28.3141	28.0711	28.5998	28.8	29.0676	0.475464	0.336138
DNAJC8	DnaJ homolog subfamily C member 8	30.7347	31.1268	30.9405	31.3742	31.3391	31.6279	30.9278	31.6258	0.775703	0.336087
DDX17	Probable ATP-dependent RNA helicase DDX17	31.5138	31.297	31.3866	30.9426	31.7601	31.6372	31.5652	31.5215	1.34625	0.336004
TXN	Thioredoxin	30.6301	30.9227	30.2353	30.7962	31.3171	30.8969	30.5869	31.1273	0.763346	0.335949
C5orf51	UPF0600 protein C5orf51	27.0566	27.2969	26.8799	27.7432	27.6659	27.7811	27.6229	27.2505	0.752713	0.335909
PTBP1	Polypyrimidine tract-binding protein 1	32.4632	32.5851	32.6833	32.6307	33.0888	32.6371	33.0441	32.9339	1.61706	0.335377
CLIC1	Chloride intracellular channel protein 1	27.2384	27.2146	27.5162	27.1271	27.0424	27.5625	28.078	27.7514	0.698558	0.334525
TTF2	Transcription termination factor 2	32.655	32.922	32.9198	33.1432	33.2258	33.2302	33.3868	33.1348	1.6007	0.33437
CCDC124	Coiled-coil domain-containing protein 124	29.8382	29.8491	30.0283	30.4935	30.2397	30.4108	29.9584	30.9346	0.618355	0.333588
PSMA6	Proteasome subunit alpha type;Proteasome subunit alpha type-6	28.3451	28.312	28.2783	28.6999	28.7599	28.6496	28.7642	28.7905	1.74724	0.332248
PPA2	Inorganic pyrophosphatase 2, mitochondrial	28.9168	28.3745	28.694	28.534	29.153	29.1546	28.6872	28.8506	1.04814	0.331566
GOLPH3L	Golgi phosphoprotein 3-like	26.9698	27.2759	27.0285	27.6716	27.9796	27.8312	28.106	26.3511	0.318605	0.330509
RBM26	RNA-binding protein 26	31.6125	31.6702	31.5745	31.5989	31.9323	32.0416	32.2176	31.5838	1.29723	0.329824
SRSF3	Serine/arginine-rich splicing factor 3	27.5803	28.0172	28.0997	27.4804	28.9211	27.3741	28.1785	28.019	0.410984	0.328771
TACO1	Translational activator of cytochrome c oxidase 1	25.6701	24.5791	23.5583	24.219	24.3083	25.2537	25.3392	24.4388	0.260732	0.32837
OTUD5	OTU domain-containing protein 5	28.5942	28.8311	28.7588	29.0209	29.125	29.0612	29.2077	29.1219	1.89696	0.327711
ARHGAP19	Rho GTPase-activating protein 19	26.3705	24.9589	25.1674	24.9266	26.4123	25.4371	25.0695	25.8148	0.309005	0.327559
MIS18A	Protein Mis18-alpha	25.1547	25.4335	25.0182	24.9511	25.652	25.1875	24.918	26.109	0.534754	0.327249
CEP192	Centrosomal protein of 192 kDa	25.7979	26.8634	26.2941	25.9558	26.6744	25.8299	26.9699	26.7453	0.422896	0.327112
PIN4	Peptidyl-prolyl cis-trans isomerase NIMA-interacting 4	27.7034	27.8315	27.6692	27.846	27.8926	28.1941	27.6017	28.6665	0.680013	0.326191
BCCIP	BRCA2 and CDKN1A-interacting protein	32.5048	32.3956	32.2672	32.5421	32.8356	32.5703	32.3337	33.2644	0.763702	0.32355
OAT	Ornithine aminotransferase, mitochondrial;Ornithine aminotransferase, hepatic form;Ornithine aminotransferase, renal form	28.5277	28.4823	28.7608	28.1232	28.5608	28.9713	28.4589	29.1944	0.726165	0.322871
DOT1L	Histone-lysine N-methyltransferase, H3 lysine-79 specific	26.4937	24.606	27.0366	24.2532	26.0645	26.7914	27.5809	23.2337	0.100481	0.320227
L3MBTL3	Lethal(3)malignant brain tumor-like protein 3	29.2218	28.5927	28.1597	28.16	28.8021	28.7638	29.1891	28.6595	0.536136	0.32011
PSMB5	Proteasome subunit beta type-5	26.9979	27.6138	27.8213	27.5907	27.6794	28.1675	28.2434	27.2124	0.488891	0.319757
TANK	TRAF family member-associated NF-kappa-B activator	28.3454	28.2948	28.1717	28.2391	28.3998	28.8148	28.8755	28.2379	1.02851	0.319245
MLLT1	Protein ENL	23.1988	26.5876	26.5507	26.2409	26.1378	25.7583	25.8646	26.0858	0.146573	0.317141
C1orf198	Uncharacterized protein C1orf198	26.5548	27.3156	27.0848	28.0987	27.6474	27.5422	27.517	27.6144	0.439488	0.316746
CMPK1	UMP-CMP kinase	23.2053	25.5396	25.3332	25.984	24.6748	25.5818	25.786	25.2845	0.186549	0.31624
CCT4	T-complex protein 1 subunit delta	31.7798	31.5801	31.7933	31.8227	32.0762	32.146	31.7591	32.2513	1.407	0.314158
VDAC3	Voltage-dependent anion-selective channel protein 3	26.9301	28.6372	29.3795	28.5111	28.8056	28.568	28.2067	29.1334	0.229589	0.313964
GTF2B	Transcription initiation factor IIB	29.4741	29.4801	29.8778	30.1534	29.88	30.2559	30.0317	30.063	0.857435	0.311292
FAF2	FAS-associated factor 2	26.8999	27.1938	27.9703	27.2088	26.7453	27.955	27.6055	28.2113	0.338362	0.311123
SLU7	Pre-mRNA-splicing factor SLU7	29.0923	28.9598	29.0089	28.9435	29.0651	29.4469	29.3482	29.3812	1.84476	0.309237
SBDS	Ribosome maturation protein SBDS	28.4759	27.4125	27.5581	27.1699	27.2607	28.2845	28.1733	28.1329	0.359956	0.308741
WDR5	WD repeat-containing protein 5	26.8941	26.8136	27.0052	27.1063	26.4142	27.5552	27.301	27.7814	0.45213	0.308174
BCAR1	Breast cancer anti-estrogen resistance protein 1	26.5601	27.4805	27.2929	27.6317	27.5715	27.5633	27.5297	27.5304	0.613687	0.307416
GAPDH	Glyceraldehyde-3-phosphate dehydrogenase	33.5252	33.5913	33.8707	33.6163	34.3062	33.8395	33.7531	33.9272	1.11241	0.305635
EIF4A3	Eukaryotic initiation factor 4A-III;Eukaryotic initiation factor 4A-III, N-terminally processed	28.3991	27.6576	28.7157	28.086	28.5639	28.5752	28.6402	28.2989	0.606394	0.304968
CDC40	Pre-mRNA-processing factor 17	28.9815	28.3024	28.5111	29.125	28.5898	29.3791	28.7505	29.4195	0.480437	0.304716
DLST	Dihydrolipoyllysine-residue succinyltransferase component of 2-oxoglutarate dehydrogenase complex, mitochondrial	26.3777	26.2014	26.4792	25.8334	26.4441	26.4833	26.5783	26.6029	1.07674	0.304204
SNRPD2	Small nuclear ribonucleoprotein Sm D2	30.7248	30.7166	30.4146	30.72	31.1064	31.0643	30.6693	30.9516	1.2956	0.303915
EIF1AX;EIF1AY	Eukaryotic translation initiation factor 1A, X-chromosomal;Eukaryotic translation initiation factor 1A, Y-chromosomal	28.1893	28.0116	28.0878	28.2874	28.3703	28.0642	28.2668	29.0885	0.625602	0.30342
PFDN2	Prefoldin subunit 2	31.1857	31.1118	31.0386	31.2796	31.3176	31.8618	31.0581	31.5896	0.839426	0.302878
CTNNBL1	Beta-catenin-like protein 1	26.1991	25.7925	26.0952	25.8886	26.5152	26.1271	26.1827	26.3613	1.24886	0.302733
RPS18	40S ribosomal protein S18	29.0436	29.1371	29.2616	29.0889	29.5876	29.4545	29.1951	29.4996	1.68741	0.301414
SNRNP40	U5 small nuclear ribonucleoprotein 40 kDa protein	28.6618	28.698	28.5529	28.9086	29.1104	28.7987	29.0351	29.0791	1.57803	0.300505
NDUFV2	NADH dehydrogenase [ubiquinone] flavoprotein 2, mitochondrial	24.5737	24.4526	24.6852	23.8928	24.0996	24.7175	24.7624	25.2252	0.466938	0.300105
ZC3H4	Zinc finger CCCH domain-containing protein 4	29.917	30.2163	30.3673	30.1612	30.3984	30.3254	30.2866	30.8449	0.956448	0.298353
GTF2H1	General transcription factor IIH subunit 1	27.7843	27.0568	27.1765	27.1769	27.7653	27.1447	27.5295	27.9451	0.587143	0.297537
STK33	Serine/threonine-protein kinase 33	25.5968	25.7756	25.3423	26.4234	26.1818	25.4761	25.8331	26.837	0.344134	0.297485
UBE2S	Ubiquitin-conjugating enzyme E2 S	26.3641	25.4502	24.917	25.7255	25.7192	25.8884	25.6425	26.3962	0.374243	0.297394
RNMT	mRNA cap guanine-N7 methyltransferase	25.7157	27.2044	27.5137	27.556	27.3646	27.4272	26.8494	27.5285	0.263527	0.294964
CAPNS1	Calpain small subunit 1	23.568	24.7392	25.6528	26.0846	25.9327	22.7254	26.6647	25.8969	0.104034	0.293771
SDCCAG3	Serologically defined colon cancer antigen 3	23.8595	24.7859	24.8654	24.626	23.6226	25.246	24.9566	25.4862	0.252098	0.293648
RAB1A	Ras-related protein Rab-1A	27.9727	28.0677	28.8857	28.0904	28.785	28.4543	28.6754	28.2712	0.567342	0.292356
SIRT1	NAD-dependent protein deacetylase sirtuin-1;SirtT1 75 kDa fragment	28.4647	28.9297	28.6557	29.3144	29.7617	28.9001	28.7007	29.166	0.441082	0.291041
COX5B	Cytochrome c oxidase subunit 5B, mitochondrial	27.1225	25.9217	25.9543	24.2914	26.5539	26.181	26.0135	25.6971	0.18592	0.288889
NIPBL	Nipped-B-like protein	29.9807	30.587	30.6587	30.4474	30.4224	30.6997	31.0729	30.6324	0.683882	0.28838
MCM3AP	Germinal-center associated nuclear protein	30.3884	30.5024	30.4486	30.5787	30.9217	30.3827	31.0337	30.7287	0.996018	0.287158
PDCL3	Phosducin-like protein 3	27.9483	28.5868	28.0785	28.9114	28.7118	28.7308	28.3375	28.8923	0.522796	0.286852
RPS16	40S ribosomal protein S16	30.046	30.1299	30.1464	30.0898	30.6464	30.2052	30.4174	30.2903	1.56892	0.286841
SKA1	Spindle and kinetochore-associated protein 1	25.3258	25.4523	24.7052	26.5531	25.7018	25.4538	26.353	25.6749	0.275647	0.286758
FBXL19	F-box/LRR-repeat protein 19	24.5104	23.8236	24.025	23.7662	23.4998	24.5143	24.8641	24.3905	0.369106	0.285885
SNRPA	U1 small nuclear ribonucleoprotein A	26.6353	27.7828	27.8247	27.2146	28.061	27.4201	27.3006	27.8168	0.375156	0.285258
ACOT7	Cytosolic acyl coenzyme A thioester hydrolase	25.4833	24.9181	24.912	24.9325	26.0998	23.2388	25.5039	26.5367	0.144265	0.283359
SAMD1	Atherin	26.9023	26.1368	26.3563	26.1023	27.0165	26.5182	26.2663	26.8294	0.526215	0.283183
RPS14	40S ribosomal protein S14	29.8093	29.5045	29.7367	29.7163	29.8067	29.9927	29.8718	30.2258	1.33013	0.28253
RPL35A	60S ribosomal protein L35a	29.2958	29.3156	29.4924	29.3513	30.3013	28.9631	29.6209	29.6943	0.456199	0.281084
YWHAZ	14-3-3 protein zeta/delta	31.1212	31.3393	31.4887	31.5888	31.4905	31.7826	31.6657	31.7226	1.24297	0.280853
RACGAP1	Rac GTPase-activating protein 1	29.3017	29.347	29.1466	29.4572	29.3729	29.7103	29.4389	29.8532	1.12793	0.280708
C17orf59	Uncharacterized protein C17orf59	23.3737	24.9348	28.4078	28.503	28.3809	24.964	23.6572	29.3343	0.0526515	0.279283
TMEM263	Transmembrane protein 263	30.7756	30.8075	32.0757	32.4163	31.3112	31.8754	31.7953	32.2086	0.244112	0.278828
ARHGEF16	Rho guanine nucleotide exchange factor 16	29.5426	28.5087	28.3664	28.667	28.5563	28.8132	29.3573	29.4701	0.348539	0.278028
SUGP2	SURP and G-patch domain-containing protein 2	32.1133	32.3322	32.3049	32.6541	32.5174	32.6944	32.484	32.8205	1.05168	0.277989
ZNF512	Zinc finger protein 512	28.9759	28.7102	28.8748	28.7911	29.0754	29.2247	29.1712	28.9872	1.9295	0.276642
HIST2H2BE;HIST1H2BB;HIST1H2BO;HIST1H2BJ;HIST3H2BB	Histone H2B type 2-E;Histone H2B type 1-B;Histone H2B type 1-O;Histone H2B type 1-J;Histone H2B type 3-B	35.2373	35.0495	34.9686	34.8949	35.3637	35.2789	35.3148	35.2994	1.96865	0.276619
RPS8	40S ribosomal protein S8	31.4855	31.4178	31.4966	31.5815	31.8191	31.7794	31.6818	31.8042	3.03182	0.275746
RAP1B;RAP1A	Ras-related protein Rap-1b;Ras-related protein Rap-1A;Ras-related protein Rap-1b-like protein	24.9829	25.5882	25.4551	25.7925	25.1933	25.696	25.8221	26.2042	0.456468	0.274224
		33.8612	33.4968	33.4897	33.564	33.7089	33.9263	33.9256	33.9473	1.40862	0.274093
RNGTT	mRNA-capping enzyme;Polynucleotide 5-triphosphatase;mRNA guanylyltransferase	24.6625	24.2841	24.9443	24.9987	24.228	25.4536	24.5128	25.7893	0.278907	0.273514
SNRPD3	Small nuclear ribonucleoprotein Sm D3	31.3707	31.6061	31.5459	31.7118	31.7787	32.2874	31.7934	31.4668	0.724769	0.272984
CDC42	Cell division control protein 42 homolog	23.7042	24.1837	24.4623	24.0466	24.7276	24.1618	23.533	25.064	0.309416	0.27239
ALG13	Putative bifunctional UDP-N-acetylglucosamine transferase and deubiquitinase ALG13	25.4248	24.7069	25.7545	25.1214	25.1139	25.5787	26.0131	25.3883	0.410541	0.271662
PTK2	Focal adhesion kinase 1	28.8301	28.7478	28.9049	27.7679	28.7423	28.674	28.9012	29.0183	0.435659	0.271288
ILKAP;ILKAP3	Integrin-linked kinase-associated serine/threonine phosphatase 2C	31.4774	31.7752	31.8232	32.3543	32.0212	32.045	32.1196	32.3266	0.667664	0.270545
NAF1	H/ACA ribonucleoprotein complex non-core subunit NAF1	26.5487	27.4525	26.7297	26.7965	27.8026	26.3171	27.3894	27.1004	0.307353	0.270488
NDUFA9	NADH dehydrogenase [ubiquinone] 1 alpha subcomplex subunit 9, mitochondrial	26.3325	26.2094	27.0058	26.1659	26.6898	26.6055	26.5945	26.9015	0.613978	0.269433
	Probable maltase-glucoamylase-like protein LOC93432;Glucoamylase	28.9819	29.212	28.6368	28.1533	28.5215	29.4389	28.4996	29.598	0.302705	0.268517
ZC3HAV1L	Zinc finger CCCH-type antiviral protein 1-like	26.2156	26.2557	26.6657	26.7617	27.1038	26.8001	26.55	26.5186	0.66312	0.26845
RPS27A;UBB;UBC;UBA52	Ubiquitin-40S ribosomal protein S27a;Ubiquitin;40S ribosomal protein S27a;Ubiquitin-60S ribosomal protein L40;Ubiquitin;60S ribosomal protein L40;Polyubiquitin-B;Ubiquitin;Polyubiquitin-C;Ubiquitin	34.0408	33.3919	33.6638	33.5184	33.9093	34.2946	33.8096	33.6741	0.666803	0.268159
NELFA	Negative elongation factor A	31.0257	31.0002	30.3548	30.6092	31.4817	30.533	31.0865	30.9606	0.479259	0.267943
CALU	Calumenin	27.1918	27.1928	27.3879	27.0251	27.304	27.7621	27.201	27.5918	0.903069	0.265315
ACAT1	Acetyl-CoA acetyltransferase, mitochondrial	27.8037	27.7288	28.2365	27.3585	28.325	28.0804	27.6712	28.1087	0.543298	0.264451
HMBS	Porphobilinogen deaminase	26.9728	26.9395	26.8787	26.6129	27.1504	26.6661	27.1398	27.5051	0.668382	0.264385
MOB1A;MOB1B	MOB kinase activator 1A;MOB kinase activator 1B	25.9642	24.9337	24.9793	25.1818	25.5539	25.525	25.4458	25.5869	0.498771	0.263145
PRPF3	U4/U6 small nuclear ribonucleoprotein Prp3	31.2561	31.4625	31.1419	31.2237	31.7855	31.3209	31.7439	31.2844	0.88276	0.262642
SMARCAL1	SWI/SNF-related matrix-associated actin-dependent regulator of chromatin subfamily A-like protein 1	27.2119	26.5697	25.9963	26.275	27.0139	26.3787	26.7304	26.9775	0.382299	0.261899
SMAP1	Stromal membrane-associated protein 1	29.1481	28.8602	29.3018	29.5746	29.1697	29.7172	29.7169	29.3261	0.606383	0.261288
TSR2	Pre-rRNA-processing protein TSR2 homolog	26.3462	26.0343	23.6374	26.9044	25.6672	25.9641	25.7261	26.6063	0.13019	0.260346
MVB12A		28.8558	28.4814	28.7151	27.6909	27.3219	29.8112	28.713	28.9367	0.174939	0.259915
FBXO41	F-box only protein 41	24.0837	22.864	22.0161	23.9067	23.1819	23.266	23.3105	24.1507	0.191541	0.259627
CDK5	Cyclin-dependent-like kinase 5	23.5902	23.8878	24.4783	23.4477	24.5252	23.8542	23.9447	24.117	0.422423	0.259237
CACUL1	CDK2-associated and cullin domain-containing protein 1	27.9172	28.0059	28.2748	28.7874	28.2951	28.8408	28.0164	28.8689	0.396361	0.258982
FHL1	Four and a half LIM domains protein 1	32.6536	32.5327	32.7332	33.2887	32.9214	33.1971	32.897	33.224	0.655659	0.257831
ATF7	Cyclic AMP-dependent transcription factor ATF-7	23.4006	24.9589	25.3381	25.5714	22.3891	25.9765	25.5643	26.3682	0.0906527	0.257301
CELF1	CUGBP Elav-like family member 1	28.7376	28.8227	28.6425	29.4177	28.5664	29.3343	29.3226	29.4252	0.431246	0.25699
RPS3A	40S ribosomal protein S3a	31.3463	31.4849	31.6189	31.3939	31.9468	31.5045	31.9591	31.4584	0.864909	0.256193
RSRC2	Arginine/serine-rich coiled-coil protein 2	27.9545	27.7953	26.6905	27.6063	28.0014	27.6316	27.9278	27.5056	0.359183	0.254966
CRKL	Crk-like protein	32.4001	32.7689	32.4341	33.1032	32.8619	32.8007	32.9799	33.0794	0.700425	0.253919
TSPYL1	Testis-specific Y-encoded-like protein 1	23.4149	23.2458	23.1962	24.6352	23.9191	24.0341	23.3376	24.217	0.268289	0.253916
TMTC3	Transmembrane and TPR repeat-containing protein 3	22.8551	21.5057	28.8742	21.3008	24.7048	23.7399	23.0709	24.0356	0.0490583	0.253872
SPATS2	Spermatogenesis-associated serine-rich protein 2	28.4404	27.6915	27.314	27.7332	27.5879	28.4403	27.4804	28.6804	0.273202	0.25248
C10orf32-ASMT;C10orf32	UPF0693 protein C10orf32	26.6382	26.8447	26.7236	27.166	27.3383	26.7021	26.5812	27.7579	0.363447	0.251736
PRPF38A	Pre-mRNA-splicing factor 38A	24.7466	24.4709	24.2322	24.4024	25.3527	24.5791	24.5402	24.3868	0.471387	0.251708
CBR1	Carbonyl reductase [NADPH] 1	28.9919	29.0158	29.1344	29.6076	29.4825	29.3026	29.2976	29.6668	0.726482	0.249967
GMEB2	Glucocorticoid modulatory element-binding protein 2	28.9863	28.6531	28.9694	28.9362	29.2272	28.8784	29.3369	29.0965	1.01778	0.248491
GAS2L3	GAS2-like protein 3	24.4642	26.1281	26.0122	26.8105	26.1765	25.7471	26.2474	26.2327	0.190524	0.247161
TAGLN2	Transgelin-2	33.1212	33.3978	33.4662	34.0079	33.6058	33.9019	33.4484	34.0254	0.494758	0.247065
RCC1	Regulator of chromosome condensation	28.6814	29.2769	29.2932	29.2646	29.4585	29.4966	29.2364	29.3086	0.748328	0.245998
AK2	Adenylate kinase 2, mitochondrial;Adenylate kinase 2, mitochondrial;Adenylate kinase 2, mitochondrial, N-terminally processed	29.2534	29.1002	29.8378	29.5343	29.552	29.7832	29.6684	29.7052	0.704843	0.24578
AHCY	Adenosylhomocysteinase	30.6875	30.7078	30.9955	30.7857	30.9151	30.9171	31.1521	31.1734	1.30156	0.245288
FOXP1	Forkhead box protein P1	26.7236	25.8791	25.2082	25.1703	25.4836	26.6653	26.233	25.5791	0.212397	0.244946
FAM122A	Protein FAM122A	26.11	26.8829	24.9712	26.9925	26.8145	26.3097	25.6109	27.1863	0.16071	0.241203
RNF25	E3 ubiquitin-protein ligase RNF25	27.8513	28.3108	27.9876	28.4769	28.635	27.9688	28.0568	28.9306	0.387524	0.241099
PPME1	Protein phosphatase methylesterase 1	28.5633	28.762	28.4823	28.6563	28.7954	28.7613	28.6006	29.2701	0.759273	0.24088
PLRG1	Pleiotropic regulator 1	32.3535	32.6573	32.5696	32.6619	32.9773	32.836	32.9533	32.4324	0.820446	0.239198
EDC3	Enhancer of mRNA-decapping protein 3	31.7245	31.6875	31.396	31.7074	32.2216	31.7532	32.106	31.3868	0.541437	0.238086
ARF4	ADP-ribosylation factor 4	27.6997	27.8734	27.904	27.9404	27.9545	27.9197	27.8631	28.6287	0.595905	0.237109
PPP1R14B	Protein phosphatase 1 regulatory subunit 14B	27.1646	27.1668	26.5544	26.7013	26.7932	27.3962	27.2512	27.0896	0.534124	0.235751
BCCIP	BRCA2 and CDKN1A-interacting protein	27.4563	26.8131	26.07	27.7186	27.2018	29.6056	28.5846	23.6083	0.061356	0.235568
EDF1	Endothelial differentiation-related factor 1	29.5956	29.7065	29.8167	29.9928	30.062	30.2379	29.745	30.0073	0.898262	0.235152
HBS1L	HBS1-like protein	27.0257	28.5539	27.028	27.0132	28.261	27.2087	28.5643	26.5255	0.147175	0.234684
NCBP2	Nuclear cap-binding protein subunit 2	23.209	23.6253	26.2546	23.1864	23.6962	23.1898	24.5942	25.7294	0.0922626	0.233606
ATP5J2;ATP5J2-PTCD1	ATP synthase subunit f, mitochondrial	24.1951	25.8747	27.8906	25.4776	25.6164	25.986	26.1944	26.5718	0.108583	0.232603
MED14	Mediator of RNA polymerase II transcription subunit 14	25.3778	25.2722	25.2468	24.3054	25.5262	25.3224	24.9151	25.3678	0.355266	0.232333
FAHD2A;FAHD2B	Fumarylacetoacetate hydrolase domain-containing protein 2A;Fumarylacetoacetate hydrolase domain-containing protein 2B	25.5574	26.2403	25.5035	22.9858	25.9571	23.714	25.5715	25.9736	0.0947858	0.232272
ERCC1	DNA excision repair protein ERCC-1	25.661	26.9891	26.4814	26.6027	27.0821	26.8674	26.7465	25.9669	0.256704	0.232187
RPS6KB1	Ribosomal protein S6 kinase beta-1	27.7878	28.3993	28.2429	28.9287	28.9208	28.2012	28.8584	28.3063	0.329864	0.23203
PPP1CA	Serine/threonine-protein phosphatase PP1-alpha catalytic subunit;Serine/threonine-protein phosphatase	27.5529	27.2475	27.2255	27.6691	27.4518	27.6655	26.876	28.6256	0.247144	0.231012
RPL35	60S ribosomal protein L35	30.6774	29.6595	30.4747	31.1668	30.5724	30.7088	30.6182	31.0024	0.29366	0.230851
SCAP	Sterol regulatory element-binding protein cleavage-activating protein	30.0734	29.058	29.6945	30.2539	28.7603	29.8854	29.7819	31.5755	0.136173	0.230776
NUP153	Nuclear pore complex protein Nup153	33.592	33.9006	33.6558	33.8651	34.3496	33.9252	34.3052	33.3565	0.423187	0.230773
NRBF2	Nuclear receptor-binding factor 2	27.9509	28.5002	27.9071	28.9812	28.0659	28.5476	28.3523	29.2959	0.258407	0.230569
CS	Citrate synthase;Citrate synthase, mitochondrial	29.1624	29.0899	29.6535	28.9016	29.6767	29.2025	29.5049	29.3453	0.567367	0.230536
DAP3	28S ribosomal protein S29, mitochondrial	25.6715	25.5972	25.4871	25.552	24.9596	25.7654	25.6279	26.8769	0.232921	0.230491
C11orf84	Uncharacterized protein C11orf84	24.0633	24.3047	23.9675	24.2309	24.6144	24.3144	24.3215	24.2246	1.02449	0.227153
PSMB7	Proteasome subunit beta type-7	27.4939	27.6602	26.8187	27.0401	27.6657	27.459	27.2722	27.524	0.488262	0.226965
COIL	Coilin	30.0709	30.319	30.1084	30.1989	30.543	30.3625	30.4347	30.2591	1.48964	0.225527
AKR1B1	Aldose reductase	28.8859	28.7309	29.3062	28.9787	28.8028	29.6129	28.9275	29.4569	0.431398	0.224593
RPL15	60S ribosomal protein L15;Ribosomal protein L15	31.9431	31.2923	32.0286	31.6945	31.9351	32.0093	31.951	31.9573	0.645072	0.223547
STAU2	Double-stranded RNA-binding protein Staufen homolog 2	32.1456	31.9696	31.9584	32.1017	32.2916	32.3135	32.3155	32.142	1.90998	0.221847
CETN2	Centrin-2	28.0763	28.135	27.5764	27.5611	27.3864	28.4531	28.5676	27.8257	0.290218	0.221018
APEX1	DNA-(apurinic or apyrimidinic site) lyase;DNA-(apurinic or apyrimidinic site) lyase, mitochondrial	29.3348	29.6628	29.8047	29.5882	29.6892	29.9352	29.6429	29.9994	0.826979	0.219083
PITPNB	Phosphatidylinositol transfer protein beta isoform	28.6105	28.2392	28.2547	27.7523	28.5925	28.4426	28.5169	28.1784	0.505761	0.218412
FRG1	Protein FRG1	27.6456	28.1997	28.1726	28.7005	28.4772	28.2089	28.4245	28.4755	0.429964	0.21692
AKR1A1	Alcohol dehydrogenase [NADP(+)]	25.4607	25.4703	25.8109	25.3105	25.5087	25.8324	25.9309	25.6469	0.751365	0.216616
RNPS1	RNA-binding protein with serine-rich domain 1	28.2766	28.561	28.683	28.9889	29.1078	28.9092	28.7989	28.5562	0.533404	0.215662
DNAJC13	DnaJ homolog subfamily C member 13	31.2944	31.401	31.2049	30.255	31.803	32.1876	31.3231	29.6983	0.132711	0.214179
CDCA2	Cell division cycle-associated protein 2	29.1826	29.1727	29.156	29.2997	29.3527	29.3564	29.6595	29.2957	1.27777	0.213332
KPNA3	Importin subunit alpha-4	27.5879	28.5627	28.2138	28.4986	28.6725	28.4696	28.1796	28.3914	0.378114	0.212515
VAC14	Protein VAC14 homolog	24.2193	24.689	25.4018	23.9697	24.7767	24.8151	24.8729	24.6618	0.275444	0.211665
ECT2	Protein ECT2	26.1551	27.6602	27.0234	27.0627	26.5694	27.4977	26.9622	27.7173	0.207639	0.211302
EIF4G3	Eukaryotic translation initiation factor 4 gamma 3	31.3027	31.1298	31.0553	31.3336	31.1197	31.3379	31.4574	31.7507	0.692774	0.211091
KIAA1191	Putative monooxygenase p33MONOX	27.8085	27.5219	27.5371	27.675	27.9063	27.8843	27.7629	27.8323	1.52732	0.210803
HIST2H3A	Histone H3.2	33.8384	34.084	34.4503	34.2429	34.689	34.1431	34.28	34.3453	0.566706	0.210457
MRPS28	28S ribosomal protein S28, mitochondrial	24.4109	26.0747	27.0772	27.9151	26.648	28.0335	25.8179	25.8178	0.0826792	0.209792
CDC123	Cell division cycle protein 123 homolog	23.6605	22.8509	22.9145	23.2781	23.0439	23.3973	22.9487	24.1519	0.259495	0.209431
IFT46	Intraflagellar transport protein 46 homolog	25.0857	26.1784	24.538	24.7199	26.147	24.3505	25.4909	25.3643	0.152007	0.207665
SMARCC1	SWI/SNF complex subunit SMARCC1	29.4467	28.9246	29.1855	28.9493	29.4229	29.0997	29.3641	29.45	0.689315	0.207611
ZHX3	Zinc fingers and homeoboxes protein 3	27.0814	28.088	27.2078	27.4249	27.8065	27.565	27.7503	27.5085	0.384554	0.207056
EIF5A;EIF5AL1	Eukaryotic translation initiation factor 5A-1;Eukaryotic translation initiation factor 5A;Eukaryotic translation initiation factor 5A-1-like	33.5012	33.3062	33.4554	33.9284	33.7086	33.8681	33.6598	33.7813	0.714137	0.206662
UBAP1	Ubiquitin-associated protein 1	27.7178	28.2482	27.5355	28.4475	28.0416	28.0506	28.1047	28.5687	0.351618	0.204145
UBL4A	Ubiquitin-like protein 4A	26.5863	27.3283	27.6019	27.8255	27.8166	27.5345	27.2916	27.5088	0.290818	0.202358
RPA2	Replication protein A 32 kDa subunit	28.4056	29.715	28.6265	29.3814	29.3602	29.4242	29.1628	28.987	0.253679	0.201423
BRIP1	Fanconi anemia group J protein	28.9156	28.6872	29.0335	29.4351	29.0324	29.3357	28.9932	29.5149	0.451195	0.201183
NDUFA13	NADH dehydrogenase [ubiquinone] 1 alpha subcomplex subunit 13	24.6243	24.1761	24.8169	24.374	25.0729	24.1746	24.6422	24.9049	0.359915	0.200838
FAH	Fumarylacetoacetase	29.7945	29.9588	30.1315	30.1868	30.3365	30.5041	29.7525	30.2805	0.494259	0.200497
PPIL2	Peptidyl-prolyl cis-trans isomerase-like 2	29.641	29.1837	29.4073	29.4764	29.4964	29.9334	29.536	29.5377	0.687648	0.198786
RCN1	Reticulocalbin-1	26.542	26.6623	27.0804	26.4113	27.8953	26.5036	26.425	26.6618	0.210026	0.197407
AIFM1	Apoptosis-inducing factor 1, mitochondrial	26.9482	27.1435	28.1872	26.7218	27.8811	27.6921	27.0563	27.1599	0.205226	0.1972
LDHA	L-lactate dehydrogenase A chain	31.9679	31.9756	32.2096	31.8317	32.382	32.1852	32.0947	32.1059	0.97615	0.195725
PSMF1	Proteasome inhibitor PI31 subunit	25.6424	23.8188	24.0569	22.987	24.5306	24.0383	24.6158	24.1021	0.127774	0.19544
H2AFY	Core histone macro-H2A.1;Histone H2A	29.9556	30.2098	30.1065	30.2015	30.0061	30.4061	30.2061	30.6356	0.631855	0.195127
CFAP36	Cilia- and flagella-associated protein 36	27.1191	26.2155	26.3297	26.6975	26.9886	26.3823	26.599	27.1628	0.298013	0.192718
GATA4	Transcription factor GATA-4	26.3873	24.9549	24.3505	24.9967	24.579	26.1252	25.6412	25.1139	0.133115	0.192504
INTS1	Integrator complex subunit 1	30.6828	31.4321	31.1276	31.1393	31.4109	31.1271	31.8544	30.7582	0.287779	0.19223
C10orf88	Uncharacterized protein C10orf88	23.666	24.5634	25.0374	24.0889	25.266	24.8098	24.4234	23.6248	0.161928	0.192095
CEP135	Centrosomal protein of 135 kDa	31.1326	30.658	30.672	31.6014	31.6298	31.2532	30.79	31.1558	0.280456	0.19121
SON	Protein SON	32.6468	33.0351	32.993	33.3143	33.0904	33.5255	32.8882	33.249	0.445984	0.190954
ANP32B	Acidic leucine-rich nuclear phosphoprotein 32 family member B	28.1811	27.5226	28.941	28.5694	28.257	27.6594	28.1004	29.9606	0.120963	0.190807
SLAIN1	SLAIN motif-containing protein 1	26.3985	26.5586	25.6546	26.0661	26.506	26.2312	26.3054	26.3971	0.401978	0.190464
SFSWAP	Splicing factor, suppressor of white-apricot homolog	29.2859	28.8633	28.6039	28.444	28.7988	29.0751	29.3316	28.7502	0.359335	0.189653
NFRKB	Nuclear factor related to kappa-B-binding protein	29.6342	29.9313	29.7202	30.1894	30.179	30.1354	30.3533	29.5658	0.394326	0.189605
ABLIM1	Actin-binding LIM protein 1	28.238	29.415	28.4529	27.9259	28.2732	28.3905	28.9807	29.1439	0.192585	0.189142
TAF7	Transcription initiation factor TFIID subunit 7	22.5983	25.6893	22.8049	26.1607	25.8123	26.7268	22.8126	22.658	0.0473068	0.189121
TBC1D9B	TBC1 domain family member 9B	24.8463	24.2153	26.8642	24.7556	26.8129	27.4578	23.7644	23.3991	0.0558026	0.188186
PRDX5	Peroxiredoxin-5, mitochondrial	27.5459	27.3699	27.2829	26.8655	27.3646	27.3493	26.7475	28.3547	0.205557	0.187944
RFXAP	Regulatory factor X-associated protein	24.1722	25.7749	25.2176	25.8119	25.5622	24.9298	24.9789	26.2532	0.144465	0.186896
BRSK2	Serine/threonine-protein kinase BRSK2	25.073	26.0737	23.5551	25.7237	24.6269	25.008	25.5851	25.9504	0.10924	0.186215
HNRNPK	Heterogeneous nuclear ribonucleoprotein K	33.6233	34.2258	33.8727	34.1463	34.2401	34.1112	34.1328	34.1266	0.630117	0.185608
ZNF267	Zinc finger protein 267	27.9718	27.9735	27.1376	27.0929	28.177	27.8286	26.9873	27.916	0.203224	0.18329
INTS7	Integrator complex subunit 7	28.2284	28.2853	28.8776	28.5672	28.6249	28.7456	28.5706	28.7497	0.546762	0.183052
MACROD1	O-acetyl-ADP-ribose deacetylase MACROD1	24.8231	25.2315	24.8866	24.0714	24.8822	24.6113	24.6695	25.5749	0.220363	0.181361
RPL30	60S ribosomal protein L30	28.9248	28.7522	28.2809	28.7609	28.9885	28.622	28.7984	29.0327	0.490965	0.180678
CTBP1	C-terminal-binding protein 1	28.0305	27.8577	28.1337	28.1428	28.4216	27.844	28.4406	28.1795	0.542773	0.18021
NELFE	Negative elongation factor E	29.0941	29.6154	29.3283	29.4053	29.3384	29.5792	29.4836	29.7545	0.609223	0.178155
PSMA1	Proteasome subunit alpha type-1;Proteasome subunit alpha type	28.7613	28.5064	28.7608	28.7056	29.2414	28.9062	28.6166	28.6817	0.537353	0.177954
AKAP8L	A-kinase anchor protein 8-like	27.0054	27.1779	27.3241	26.9095	27.6342	28.3789	26.5551	26.5559	0.148108	0.176784
GSR	Glutathione reductase, mitochondrial	26.054	25.7016	25.8525	25.7516	26.2541	25.7637	26.1455	25.9014	0.61302	0.176246
ACAT2	Acetyl-CoA acetyltransferase, cytosolic	28.2226	28.3588	28.0232	28.5506	28.222	28.7177	28.1041	28.8116	0.36322	0.175059
RTCA	RNA 3-terminal phosphate cyclase	23.5898	22.7252	23.0069	24.4389	23.7891	23.5784	23.3807	23.7105	0.174305	0.174465
H1FX	Histone H1x	28.397	28.8078	28.909	28.091	28.2482	29.1735	28.6796	28.8	0.266903	0.174088
XRN1	5-3 exoribonuclease 1	30.9328	31.2381	30.8702	31.0262	31.2729	30.9697	31.2054	31.3136	0.77017	0.173565
LDHB	L-lactate dehydrogenase B chain;L-lactate dehydrogenase	32.684	32.8681	33.3089	33.2256	33.1653	33.223	33.1098	33.2799	0.523869	0.172845
TOX4	TOX high mobility group box family member 4	30.226	29.8775	29.6612	30.0022	30.0579	30.345	30.0288	30.0256	0.5735	0.172623
ARHGAP23	Rho GTPase-activating protein 23	22.8398	24.4573	24.6804	24.1819	24.4361	23.8913	24.0062	24.5152	0.149175	0.172381
FOXK1	Forkhead box protein K1	31.0575	31.0212	30.9058	31.3139	30.9133	31.4475	30.9932	31.6283	0.385782	0.17098
ARHGAP21	Rho GTPase-activating protein 21	26.2449	26.4931	25.739	26.2396	25.9515	26.1473	26.4321	26.8647	0.277211	0.169743
KANK2	KN motif and ankyrin repeat domain-containing protein 2	23.597	24.8627	24.7341	24.1434	24.2648	24.9884	24.717	24.0407	0.181772	0.168424
HNRNPD	Heterogeneous nuclear ribonucleoprotein D0	32.3622	32.6061	32.492	32.5577	32.7537	32.6649	32.5493	32.717	1.27991	0.166742
RPLP1	60S acidic ribosomal protein P1	27.0854	27.1175	27.9348	27.6529	28.4185	26.6649	27.5212	27.8516	0.150767	0.166407
PPIL4	Peptidyl-prolyl cis-trans isomerase-like 4	29.7297	29.6493	29.7557	29.9686	29.7282	30.3087	29.67	30.0579	0.452666	0.165339
PCMT1	Protein-L-isoaspartate O-methyltransferase;Protein-L-isoaspartate(D-aspartate) O-methyltransferase	32.0696	32.3633	32.2233	32.9138	32.2913	32.7203	32.2173	32.9977	0.258557	0.164151
SAR1A	GTP-binding protein SAR1a	26.9556	26.6006	26.8918	26.3551	25.9606	26.9118	26.885	27.7005	0.165497	0.163683
PTER	Phosphotriesterase-related protein	26.9556	27.1198	27.7477	26.9517	27.5128	27.627	27.0253	27.2577	0.291823	0.162018
CTNNAL1	Alpha-catulin	29.8972	29.8209	29.5572	30.146	29.9698	30.187	29.8459	30.0656	0.529525	0.161742
PHF3	PHD finger protein 3	30.807	30.7576	30.7457	30.7765	31.0166	30.7221	31.1234	30.8692	0.92659	0.161127
COMMD3;COMMD3-BMI1	COMM domain-containing protein 3	27.6795	27.6516	27.6127	28.4423	27.7347	28.1033	27.7021	28.4892	0.240222	0.16085
SMEK2	Serine/threonine-protein phosphatase 4 regulatory subunit 3B	27.415	26.6366	27.2278	27.1822	26.9616	27.2427	27.3173	27.5805	0.323207	0.160156
GDI2	Rab GDP dissociation inhibitor beta	30.0368	30.1322	30.0297	29.7726	30.0342	30.097	30.4341	30.0448	0.621253	0.15967
RAPGEF6	Rap guanine nucleotide exchange factor 6	30.3738	30.8271	30.7316	30.7863	30.9118	30.9918	30.8015	30.6516	0.590034	0.159471
BAZ2B	Bromodomain adjacent to zinc finger domain protein 2B	26.6771	26.6494	26.9378	26.8275	26.6923	26.5173	27.1903	27.327	0.328794	0.158788
EMG1	Ribosomal RNA small subunit methyltransferase NEP1	27.6284	27.8526	27.3953	28.0954	28.2585	27.2249	27.2855	28.8359	0.143458	0.158286
MCM5	DNA replication licensing factor MCM5;DNA helicase	25.7621	25.5679	27.2808	25.8751	26.6213	26.2031	25.7259	26.5658	0.13421	0.157508
CDK7	Cyclin-dependent kinase 7	27.4255	27.2183	27.2743	27.609	27.0637	27.894	27.7921	27.4038	0.316373	0.156651
KMT2A	Histone-lysine N-methyltransferase 2A;MLL cleavage product N320;MLL cleavage product C180	29.3868	29.6444	29.3935	29.5646	29.6586	29.5341	29.8884	29.5344	0.727577	0.15654
CCZ1;CCZ1B	Vacuolar fusion protein CCZ1 homolog;Vacuolar fusion protein CCZ1 homolog B	24.3696	28.2869	26.7873	27.8281	27.5782	26.7605	26.6382	26.9166	0.0612505	0.155401
TFAP2A;TFAP2E;TFAP2B	Transcription factor AP-2-alpha;Transcription factor AP-2-epsilon;Transcription factor AP-2-beta	25.6109	25.3346	24.8527	26.1655	23.5287	26.4066	26.1125	26.5356	0.0728099	0.154928
PAXBP1	PAX3- and PAX7-binding protein 1	30.6912	30.7334	30.3981	30.6122	30.8438	30.8373	30.7073	30.662	0.887579	0.153862
CWC22	Pre-mRNA-splicing factor CWC22 homolog	28.2335	27.3965	27.3695	28.0945	27.7184	28.3554	27.5695	28.066	0.21306	0.15382
CD2BP2	CD2 antigen cytoplasmic tail-binding protein 2	32.0068	32.082	31.9598	32.3985	32.1286	32.4261	32.2517	32.2536	0.62827	0.153266
ETF1	Eukaryotic peptide chain release factor subunit 1	28.3726	28.8754	28.6083	28.7956	29.0455	28.7712	28.6352	28.8123	0.49725	0.153076
PSMD11	26S proteasome non-ATPase regulatory subunit 11	29.2206	28.134	27.7524	27.2518	28.2861	28.1292	27.8448	28.7097	0.125696	0.152751
PSME2	Proteasome activator complex subunit 2	25.6603	25.4933	24.9055	25.1134	25.7539	25.1579	25.1336	25.7286	0.251943	0.150389
BTF3	Transcription factor BTF3	29.8112	29.7845	29.6584	30.3749	30.0839	30.0576	29.8433	30.2388	0.358527	0.148646
SEC31A	Protein transport protein Sec31A	29.6921	29.8494	29.3655	29.0676	29.8468	29.4958	29.7593	29.4658	0.316068	0.148258
C9orf78	Uncharacterized protein C9orf78	31.2627	30.7603	30.69	31.2226	30.786	31.2464	31.1861	31.303	0.326683	0.146513
UAP1	UDP-N-acetylhexosamine pyrophosphorylase;UDP-N-acetylgalactosamine pyrophosphorylase;UDP-N-acetylglucosamine pyrophosphorylase	25.1219	25.9329	25.6029	25.866	25.8071	25.448	25.4361	26.4176	0.195653	0.146268
2006-09-01	Septin-6	23.8907	26.1115	25.6338	25.6878	24.4423	25.9545	24.8074	26.7033	0.0730076	0.145921
DPY30	Protein dpy-30 homolog	25.361	25.7805	24.8479	25.1037	25.7868	25.3176	25.3473	25.2217	0.2517	0.145076
YWHAG	14-3-3 protein gamma;14-3-3 protein gamma, N-terminally processed	26.7548	26.4407	27.6512	27.0756	26.76	27.5411	26.9139	27.2875	0.180617	0.145061
IGF2BP3	Insulin-like growth factor 2 mRNA-binding protein 3	28.4315	28.8183	28.984	28.8203	29.0241	28.6155	28.4503	29.5418	0.213221	0.144423
MAP3K7	Mitogen-activated protein kinase kinase kinase 7	29.7336	30.0217	29.8161	30.1414	29.8734	30.067	29.7533	30.5865	0.286344	0.141865
RPS17	40S ribosomal protein S17	28.9282	28.6392	28.5219	28.6297	28.9009	28.7379	29.1531	28.4835	0.363921	0.139099
RBM25	RNA-binding protein 25	32.7981	32.6728	32.8167	32.7102	32.6581	33.0536	33.0111	32.829	0.690756	0.138495
AGK	Acylglycerol kinase, mitochondrial	26.9817	26.5693	27.1992	26.32	27.0999	26.7648	26.6313	27.1225	0.238182	0.137064
CCT7	T-complex protein 1 subunit eta	31.5427	31.7226	31.8789	31.7688	31.8893	31.9274	31.7687	31.8739	0.887091	0.136586
SMU1	WD40 repeat-containing protein SMU1;WD40 repeat-containing protein SMU1, N-terminally processed	27.2354	27.9006	28.2032	27.1642	27.533	28.5079	28.2799	26.726	0.10503	0.135835
COPS4	COP9 signalosome complex subunit 4	25.103	25.7674	25.8275	26.1858	25.339	25.5063	26.187	26.3916	0.151192	0.135043
EXOSC2	Exosome complex component RRP4	25.3439	24.876	25.5807	25.4228	26.3189	24.8488	25.0452	25.5502	0.141719	0.134931
MPP5	MAGUK p55 subfamily member 5	23.5749	24.8329	24.9312	25.2654	24.0833	24.7985	24.8022	25.4524	0.105627	0.133001
RPL27	60S ribosomal protein L27	30.2333	30.6733	31.0436	30.3276	31.2392	30.4789	30.6326	30.4533	0.199877	0.13154
NBEA	Neurobeachin	24.3393	23.4237	23.2771	23.3885	23.6385	23.0233	23.5557	24.7363	0.111686	0.131319
MMTAG2	Multiple myeloma tumor-associated protein 2	29.3423	29.9925	29.6113	30.2992	29.7664	30.0521	29.4563	30.4914	0.16514	0.130218
CCDC174	Coiled-coil domain-containing protein 174	29.1994	28.9615	28.4614	28.8666	29.1685	29.0328	29.1527	28.654	0.275424	0.129801
PELO	Protein pelota homolog	27.5858	26.8859	26.902	27.1516	27.2148	27.4754	26.4597	27.8928	0.143405	0.129369
MIA3	Melanoma inhibitory activity protein 3	29.4591	29.6216	29.902	29.6857	29.6449	29.7519	29.6274	30.1575	0.359854	0.128331
FKBP1A	Peptidyl-prolyl cis-trans isomerase FKBP1A;Peptidyl-prolyl cis-trans isomerase	27.288	26.3424	27.5455	27.3962	27.028	27.6787	27.5472	26.8305	0.143285	0.128103
NAA50	N-alpha-acetyltransferase 50	27.7063	26.7948	27.0524	27.3587	26.9426	27.731	27.0818	27.6643	0.175764	0.126913
GTF2E2	Transcription initiation factor IIE subunit beta	29.8286	29.7453	29.5413	30.3118	29.6702	29.9971	29.9738	30.2898	0.248431	0.125966
RAB21	Ras-related protein Rab-21	24.3348	25.4224	25.6049	25.5787	24.421	25.5032	25.6552	25.8604	0.103988	0.124744
PICALM	Phosphatidylinositol-binding clathrin assembly protein	31.0615	31.0919	30.8373	30.816	31.5723	30.9615	31.1839	30.5846	0.227554	0.123896
TXNDC5	Thioredoxin domain-containing protein 5	24.9314	26.9167	26.6818	26.2192	27.3797	25.83	26.5766	25.4541	0.0714993	0.122829
CRABP2	Cellular retinoic acid-binding protein 2	25.8988	25.3541	25.9337	25.8057	25.4237	26.002	25.4416	26.6123	0.149044	0.121837
CWC15	Spliceosome-associated protein CWC15 homolog	28.0684	28.7902	28.4184	28.9389	29.0045	28.3686	28.4799	28.85	0.194493	0.121737
SLC4A1AP	Kanadaptin	31.8918	32.0711	31.892	32.3246	31.983	32.5037	31.9124	32.2661	0.299022	0.121439
PDIA3	Protein disulfide-isomerase A3	30.7843	30.4607	30.4742	29.7579	30.6225	30.2316	30.6533	30.4508	0.200002	0.120251
COPRS	Coordinator of PRMT5 and differentiation stimulator	25.1787	23.4616	25.6896	25.4696	24.5762	24.9719	25.4235	25.3022	0.0789112	0.118603
KAT8	Histone acetyltransferase KAT8	26.9913	27.7808	27.118	27.5021	27.3659	27.5056	27.7793	27.2112	0.216057	0.117454
POP4	Ribonuclease P protein subunit p29	24.6984	24.7278	24.4079	24.0655	24.6847	24.8276	23.5992	25.2565	0.11286	0.117124
KIFC1	Kinesin-like protein KIFC1	26.7493	25.7755	25.6152	26.4532	26.0281	26.3891	26.4597	26.1836	0.155634	0.116819
ADH5	Alcohol dehydrogenase class-3	28.4954	28.6105	29.014	28.8483	29.0049	29.1153	28.4419	28.8729	0.253455	0.116673
DDX6	Probable ATP-dependent RNA helicase DDX6	31.1743	31.3008	31.1832	31.3908	31.1568	31.4162	31.3541	31.5874	0.521398	0.116313
BAIAP2	Brain-specific angiogenesis inhibitor 1-associated protein 2	28.2082	28.6465	28.6044	29.0314	28.8759	28.3315	28.5505	29.1856	0.17496	0.113252
FAM193B	Protein FAM193B	27.4041	27.7807	27.6292	27.6389	27.7212	27.9532	27.7709	27.4589	0.383902	0.112833
PLEKHG3	Pleckstrin homology domain-containing family G member 3	25.2878	25.015	25.1294	24.566	25.242	25.7519	25.5171	23.9317	0.0931505	0.111113
ALDOA	Fructose-bisphosphate aldolase A;Fructose-bisphosphate aldolase	33.4666	33.3692	33.4794	33.6619	33.3662	33.7951	33.5021	33.7552	0.407924	0.110373
AAK1	Uncharacterized protein FLJ45252	29.04	29.2117	29.4736	29.6537	29.611	29.7144	29.6024	28.8925	0.185231	0.110337
UBXN7	UBX domain-containing protein 7	28.401	28.435	27.3575	28.603	28.6834	28.3922	28.0504	28.1084	0.12888	0.109491
DHX40	Probable ATP-dependent RNA helicase DHX40	25.2356	25.8462	26.0644	25.4722	25.5488	25.6788	25.869	25.9566	0.208602	0.108718
CCDC25	Coiled-coil domain-containing protein 25	30.0256	29.6005	29.9599	30.2037	29.9679	30.4436	29.7336	30.0775	0.22295	0.108185
CCT3	T-complex protein 1 subunit gamma	35.5632	35.4876	35.6	35.1723	35.5203	35.3854	35.6941	35.6544	0.394163	0.107766
NOSIP	Nitric oxide synthase-interacting protein	29.8845	29.7982	29.9454	30.0811	30.1386	30.1697	29.9738	29.8537	0.517373	0.106656
AHCTF1	Protein ELYS	32.9365	33.3468	33.3201	33.5177	33.4631	33.5149	33.3021	33.2649	0.329504	0.105955
CLPX	ATP-dependent Clp protease ATP-binding subunit clpX-like, mitochondrial	22.6832	23.7612	23.9835	23.4936	23.529	23.3063	23.0622	24.4139	0.0863989	0.097486
FAM50A	Protein FAM50A	31.2136	30.8612	30.7761	31.0503	30.7831	31.2792	30.9509	31.2708	0.248304	0.0956788
HDAC2	Histone deacetylase 2	31.8659	31.7988	31.8379	31.925	31.8788	32.0664	31.8186	32.0414	0.689904	0.0943952
NEK1	Serine/threonine-protein kinase Nek1	26.6488	24.8727	26.6832	26.2493	26.7255	25.7984	26.2242	26.0835	0.0723106	0.094378
ZGRF1	Protein ZGRF1	27.149	24.8884	25.4297	25.3397	25.8022	26.2659	25.6031	25.5123	0.0637526	0.0941133
ETFB	Electron transfer flavoprotein subunit beta	27.2021	26.7141	26.4678	26.5278	27.1127	26.1961	27.1589	26.8129	0.12447	0.0921974
CCDC12	Coiled-coil domain-containing protein 12	27.6464	27.7038	27.8248	28.111	27.7233	28.2854	27.6879	27.9545	0.211293	0.0913067
IDI1	Isopentenyl-diphosphate Delta-isomerase 1	26.6769	27.1085	26.8775	27.098	27.4998	27.2936	26.2264	27.1042	0.112824	0.0907612
SRSF7	Serine/arginine-rich splicing factor 7	28.5076	28.8138	28.585	28.3758	28.5809	28.7465	28.7993	28.5173	0.340686	0.0904064
GNPDA1	Glucosamine-6-phosphate isomerase 1;Glucosamine-6-phosphate isomerase	29.7806	29.5452	29.4973	29.8686	29.7248	29.8845	29.6521	29.7846	0.376176	0.088582
GCC1	GRIP and coiled-coil domain-containing protein 1	27.0191	26.7872	25.9632	26.8208	26.7303	26.8955	27.0189	26.2913	0.113412	0.086421
KNTC1	Kinetochore-associated protein 1	23.8776	24.0174	24.2593	23.6374	24.3786	23.1966	24.5994	23.9617	0.0937549	0.0861096
ALYREF	THO complex subunit 4	29.2957	29.0597	29.0228	28.4151	28.7681	29.1441	29.1319	29.0922	0.158459	0.0857658
TIPRL	TIP41-like protein	29.7045	29.7786	29.6705	29.7574	29.8523	29.649	29.6982	30.0535	0.398472	0.0855021
TUBA1B;TUBA4A	Tubulin alpha-1B chain;Tubulin alpha-4A chain	29.3719	29.9352	30.0079	29.3698	30.4566	29.3287	30.1783	29.0621	0.0818485	0.0852218
PSMD13	26S proteasome non-ATPase regulatory subunit 13	27.3278	27.5139	27.5552	27.3156	27.2701	27.4524	27.326	28.0038	0.185711	0.0849247
ZNF512B	Zinc finger protein 512B	28.2669	28.6606	28.1019	27.8588	28.0394	28.2679	28.3036	28.6144	0.15715	0.08429
TOMM40	Mitochondrial import receptor subunit TOM40 homolog	24.8447	24.7631	26.0638	24.7709	24.3767	25.3112	25.6109	25.478	0.0705473	0.0835681
NEDD1	Protein NEDD1	27.5103	28.5916	28.3303	28.4526	28.4171	28.5139	28.371	27.9135	0.110387	0.0826712
MTMR1	Myotubularin-related protein 1	24.2078	23.8637	23.122	23.0953	23.1504	23.6867	23.4229	24.3518	0.0767972	0.0807319
RPRD1B	Regulation of nuclear pre-mRNA domain-containing protein 1B	25.9695	25.4372	25.9618	26.0534	25.1497	26.0675	25.7107	26.8151	0.0767024	0.0802503
PPP1R2;PPP1R2P3	Protein phosphatase inhibitor 2;Protein phosphatase inhibitor 2-like protein 3	30.1054	30.389	30.1604	30.7169	30.4521	30.4972	30.5687	30.1745	0.192992	0.0802312
RFC4	Replication factor C subunit 4	31.3095	31.2529	31.6378	31.9667	31.3925	31.8267	31.6497	31.6161	0.163269	0.0794845
WNK2	Serine/threonine-protein kinase WNK2	28.6927	29.3002	29.0763	29.2745	29.0869	29.0622	29.5319	28.9744	0.159441	0.077949
INTS9	Integrator complex subunit 9	25.8745	26.8395	25.4687	25.6915	25.6159	26.1793	26.2081	26.1816	0.0840839	0.077692
AASDHPPT	L-aminoadipate-semialdehyde dehydrogenase-phosphopantetheinyl transferase	30.1276	30.0739	29.7436	30.4262	29.9414	30.6653	30.0003	30.0748	0.134375	0.0776377
TLK2	Serine/threonine-protein kinase tousled-like 2	27.543	28.2479	28.0606	28.0062	28.0317	28.0551	28.1867	27.8948	0.188936	0.0776129
PUF60	Poly(U)-binding-splicing factor PUF60	30.3319	30.3638	30.5183	30.4535	30.3643	30.6123	30.435	30.5625	0.491635	0.0766449
VDAC2	Voltage-dependent anion-selective channel protein 2	29.3389	29.0101	29.5475	29.3894	29.5216	29.3867	29.5465	29.1331	0.202856	0.0754848
HADHB	Trifunctional enzyme subunit beta, mitochondrial;3-ketoacyl-CoA thiolase	27.6751	27.6051	27.575	27.3576	27.1716	27.6413	28.1808	27.5202	0.128428	0.0753217
TXNL1	Thioredoxin-like protein 1	32.426	32.4806	32.3778	32.7925	32.3739	32.9841	32.3649	32.6548	0.167438	0.0751781
ATP5B	ATP synthase subunit beta, mitochondrial;ATP synthase subunit beta	30.6484	30.7948	31.0746	30.4921	30.8618	30.8307	30.7342	30.8812	0.234902	0.074472
CC2D1A	Coiled-coil and C2 domain-containing protein 1A	30.5688	30.1828	30.1708	30.3058	30.5515	30.1533	30.6528	30.1673	0.18234	0.0741687
PRR14L	Protein PRR14L	27.0609	28.0932	27.5715	27.3917	27.2331	27.4881	27.8555	27.8371	0.103964	0.0741301
ZNF622	Zinc finger protein 622	25.3859	25.6068	25.5584	26.0143	25.814	25.9056	25.2164	25.9241	0.129211	0.0736847
RBM11	Splicing regulator RBM11	24.1139	22.3711	24.6928	23.6484	23.0514	24.1927	23.9951	23.8748	0.0453139	0.0719342
PDHB	Pyruvate dehydrogenase E1 component subunit beta, mitochondrial	27.2028	26.1917	26.7392	25.9858	26.5643	26.3206	26.7681	26.7523	0.0882438	0.0714498
MECOM	MDS1 and EVI1 complex locus protein EVI1	23.482	26.4514	24.3126	25.6824	26.9672	23.5863	24.3548	25.3054	0.0246692	0.0713477
PCNA	Proliferating cell nuclear antigen	29.172	28.4511	28.6766	28.4785	28.8706	29.2793	28.4965	28.4143	0.100076	0.0706387
EEF1A2	Elongation factor 1-alpha 2	29.2943	29.2082	28.7265	29.642	28.8127	29.1064	29.3252	29.9093	0.0855711	0.0706348
RFX5	DNA-binding protein RFX5	28.41	28.7008	28.3973	28.649	28.6225	28.6157	28.5905	28.6076	0.384338	0.0698347
MGST3	Microsomal glutathione S-transferase 3	22.8376	25.1681	27.4281	23.3144	25.2142	24.3839	24.3514	25.0768	0.0221935	0.0695071
ZNF148	Zinc finger protein 148	28.9757	28.6485	28.5357	28.6144	28.6136	28.5805	28.7052	29.1517	0.162432	0.0691676
SASS6	Spindle assembly abnormal protein 6 homolog	28.5288	29.8341	29.5131	29.161	28.9669	29.2613	29.4497	29.6333	0.0787177	0.0685711
ACTG1	Actin, cytoplasmic 2;Actin, cytoplasmic 2, N-terminally processed	34.418	34.3314	34.3977	34.4077	34.348	34.6514	34.1746	34.6496	0.226261	0.0672092
RPL3	60S ribosomal protein L3	32.8095	32.5063	32.7668	32.4533	33.0124	32.652	32.7065	32.43	0.171192	0.0662746
VPS26A	Vacuolar protein sorting-associated protein 26A	24.665	24.4392	25.655	25.0226	25.5236	23.2472	25.2529	26.0137	0.0332066	0.0639162
BTF3L4	Transcription factor BTF3 homolog 4;Transcription factor BTF3	27.1494	28.4822	27.7905	27.6195	27.7848	27.8581	28.1735	27.4767	0.0723928	0.0628729
PRPF18	Pre-mRNA-splicing factor 18	26.9317	26.9148	25.9912	26.4376	27.0593	26.235	26.1713	27.0364	0.0605814	0.056694
SRSF1	Serine/arginine-rich splicing factor 1	26.3206	25.905	27.0198	25.7376	26.7853	25.9595	25.8326	26.6306	0.0532366	0.0562758
MRPS23	28S ribosomal protein S23, mitochondrial	24.447	25.1015	23.2107	22.6999	22.6885	24.6984	23.4725	24.8199	0.0250146	0.0550427
CNBP	Cellular nucleic acid-binding protein	28.2679	27.9778	28.1976	27.9055	28.1046	28.0959	28.0428	28.3249	0.203803	0.0548768
RPS2	40S ribosomal protein S2	31.7533	31.5876	31.6285	31.5777	31.9254	31.6546	31.6392	31.5466	0.244254	0.0546865
TUFM	Elongation factor Tu, mitochondrial	31.3823	31.2653	31.4314	30.9121	31.4309	31.1719	31.2406	31.3636	0.158247	0.0539761
HNRNPL	Heterogeneous nuclear ribonucleoprotein L	33.2474	33.4146	33.5675	33.6861	33.701	33.5286	33.4539	33.4449	0.185752	0.0531721
HNRNPDL	Heterogeneous nuclear ribonucleoprotein D-like	30.5411	30.6293	30.4379	30.8077	30.4997	30.8305	30.274	31.0186	0.103413	0.0516963
PAPD4	Poly(A) RNA polymerase GLD2	23.201	23.6734	20.9335	24.5805	24.4072	22.4258	23.7453	22.0136	0.0180395	0.0508604
MIF	Macrophage migration inhibitory factor	29.7737	29.917	30.3645	29.4283	29.8809	29.8565	29.7595	30.1866	0.0842771	0.0500093
EIF4A1	Eukaryotic initiation factor 4A-I	30.9392	30.7363	31.275	30.5333	30.9888	31.0352	30.8861	30.7697	0.107198	0.0490127
BRCC3	Lys-63-specific deubiquitinase BRCC36	29.5598	29.0487	28.6049	29.0566	29.3661	29.0234	29.1414	28.9322	0.0804626	0.0482926
PGD	6-phosphogluconate dehydrogenase, decarboxylating	28.361	28.6976	29.252	28.2674	28.3974	28.6194	28.5201	29.2339	0.0587494	0.0482035
AIP	AH receptor-interacting protein	27.919	27.9017	27.5095	27.9266	26.9784	27.8904	27.5995	28.9793	0.0384015	0.0476966
TOMM70A	Mitochondrial import receptor subunit TOM70	23.6295	26.8873	27.5547	26.0503	25.9671	25.7924	25.9593	26.5922	0.0183361	0.0473037
EIF3D	Eukaryotic translation initiation factor 3 subunit D	30.6726	31.1022	31.0777	31.1233	30.7684	30.9528	31.0387	31.4048	0.101096	0.0472283
DLAT	Dihydrolipoyllysine-residue acetyltransferase component of pyruvate dehydrogenase complex, mitochondrial;Acetyltransferase component of pyruvate dehydrogenase complex	27.9868	27.0792	27.7389	27.2831	27.6103	27.4874	27.7466	27.4274	0.0752647	0.045939
ALDH1B1	Aldehyde dehydrogenase X, mitochondrial	24.5135	24.2669	25.2018	24.4494	24.5986	24.518	23.6783	25.8184	0.0322043	0.0454373
CASP7	Caspase-7;Caspase-7 subunit p20;Caspase-7 subunit p11	24.9053	25.4076	24.352	24.912	24.8588	24.5305	25.0238	25.3402	0.0568412	0.0440989
ARPC5	Actin-related protein 2/3 complex subunit 5	27.9255	26.6267	27.7204	27.6353	26.9247	27.9996	27.1414	28.0132	0.0363907	0.0427384
TRIP13	Pachytene checkpoint protein 2 homolog	26.4471	25.8144	24.6737	25.6134	25.512	25.3717	26.025	25.8109	0.0374188	0.0427346
DMAP1	DNA methyltransferase 1-associated protein 1	24.2424	24.7089	23.0388	24.3115	24.5669	23.4923	24.0649	24.3485	0.0343676	0.0427237
NUP205	Nuclear pore complex protein Nup205	24.2225	26.0283	28.2271	26.6072	25.9343	26.2053	26.7013	26.4089	0.0165701	0.0412021
ZNF174	Zinc finger protein 174	23.5448	24.5793	24.8274	25.3293	23.7985	25.3577	24.5526	24.7324	0.0278173	0.0401015
HMGB1;HMGB1P1	High mobility group protein B1;Putative high mobility group protein B1-like 1	32.6719	32.5157	32.3965	32.5079	32.9085	32.6784	32.2083	32.4556	0.0901358	0.0397263
RPL7A	60S ribosomal protein L7a	32.0265	32.1551	32.2482	32.1698	32.2324	32.2495	32.0817	32.1904	0.267702	0.0386133
DDX31	Probable ATP-dependent RNA helicase DDX31	27.3924	26.6235	25.4293	26.8454	25.5013	26.6239	26.9195	27.3984	0.0224822	0.0380974
RSL1D1	Ribosomal L1 domain-containing protein 1	31.1967	31.5337	31.6252	31.5994	31.6771	31.537	31.3356	31.556	0.114892	0.0377007
PRKAR2A	cAMP-dependent protein kinase type II-alpha regulatory subunit	34.6256	34.693	34.4741	34.9171	34.6936	34.9306	34.5603	34.6736	0.114107	0.0370436
CROCC	Rootletin	30.2147	27.4455	29.6738	27.1871	27.8116	29.4619	28.6881	28.7054	0.0146933	0.0364852
RBM26	RNA-binding protein 26	25.7291	26.1765	25.9251	26.0408	25.7342	26.3502	25.4788	26.4493	0.0485878	0.0352597
RTCB	tRNA-splicing ligase RtcB homolog	29.5196	29.9071	30.0243	29.4	29.7894	29.6835	30.0684	29.4499	0.0629973	0.0350275
PCBD1	Pterin-4-alpha-carbinolamine dehydratase	24.5294	25.2045	25.6483	25.3398	24.9595	25.3086	25.5127	25.0729	0.0429921	0.032897
MVB12A	Multivesicular body subunit 12A	27.0225	26.7141	25.8697	25.9685	26.0376	26.3328	26.1111	27.2192	0.0275133	0.0314531
VPS25	Vacuolar protein-sorting-associated protein 25	27.9355	28.4373	27.9548	28.7691	28.1449	28.4451	28.094	28.5372	0.0474109	0.0311174
C11orf58;SMAP	Small acidic protein	30.9985	30.4715	30.4364	30.8064	30.9845	30.7131	30.441	30.6977	0.0625724	0.0308871
MRTO4	mRNA turnover protein 4 homolog	27.7848	27.6949	27.8301	27.9534	27.9149	27.13	28.3232	28.0165	0.0405764	0.0303364
PABPN1	Polyadenylate-binding protein 2	25.1042	25.8358	25.2894	25.0848	25.7738	25.5461	25.1693	24.9425	0.0398627	0.0293803
TBC1D5	TBC1 domain family member 5	29.6505	29.8224	29.9443	30.3339	29.8539	30.2291	29.5395	30.2451	0.0456561	0.0291104
PHPT1	14 kDa phosphohistidine phosphatase	25.9857	25.4551	25.6665	24.7673	25.4983	25.4371	25.9976	25.057	0.0307941	0.0288639
MAPK3	Mitogen-activated protein kinase 3;Mitogen-activated protein kinase	24.1026	25.883	25.8292	25.4446	26.2771	25.7864	25.3824	23.9282	0.0147944	0.0286632
RPRD1A	Regulation of nuclear pre-mRNA domain-containing protein 1A	26.6642	26.3271	27.0658	26.2579	26.5603	26.5942	26.5015	26.7724	0.0512923	0.0283484
SP1	Transcription factor Sp1	23.9208	26.5672	26.478	26.8818	26.039	24.2566	26.805	26.8598	0.0103405	0.0281672
VNN1	Pantetheinase	31.3166	30.5318	31.4488	31.1859	31.4087	31.1438	30.9649	31.0778	0.0435227	0.0280232
SMG9	Protein SMG9	27.3843	27.6846	27.1918	28.0304	27.8748	27.3507	27.5071	27.669	0.0448759	0.0276365
WRAP53	Telomerase Cajal body protein 1	24.6109	24.1458	23.5831	23.9631	24.0337	23.7979	23.6388	24.9358	0.0244777	0.0257864
PPHLN1	Periphilin-1	28.2203	28.1131	27.3645	27.9171	28.2813	27.9315	27.7686	27.7333	0.0378949	0.0249319
DNAJB1	DnaJ homolog subfamily B member 1	33.7019	33.7282	33.4538	34.2365	33.7536	33.9549	33.7241	33.7845	0.0491684	0.0241661
CNOT1	CCR4-NOT transcription complex subunit 1	30.6175	29.737	29.7893	29.2459	29.8873	29.6233	30.1283	29.847	0.0272425	0.0240641
RPS27;RPS27L	40S ribosomal protein S27;40S ribosomal protein S27-like	28.0636	28.0999	29.0546	28.2525	28.4748	28.5029	28.2694	28.3159	0.0332153	0.0230937
APRT	Adenine phosphoribosyltransferase	27.5332	26.5596	27.0928	26.8569	27.2083	26.7415	26.8473	27.3365	0.031367	0.0227804
WDR77	Methylosome protein 50	26.933	26.6373	26.2417	26.1456	26.447	26.7393	26.2763	26.581	0.0359173	0.0215144
SDCBP	Syntenin-1	27.3011	26.9195	27.3689	27.2445	26.666	26.9518	27.3967	27.9047	0.0252808	0.0213237
ZNF696	Zinc finger protein 696	23.4294	27.0729	25.4922	25.9884	23.4525	25.6512	26.7129	26.2472	0.00644514	0.0202184
STMN1	Stathmin	31.7597	32.6616	32.2639	32.6405	32.3722	32.6288	31.9987	32.4052	0.0273602	0.0198398
ZCCHC11	Terminal uridylyltransferase 4	26.1889	26.6192	26.3294	26.4191	25.1253	26.5192	27.0697	26.9151	0.0135824	0.0181818
LIN9	Protein lin-9 homolog	27.7721	27.53	27.5991	27.5812	27.764	27.7392	27.3603	27.6875	0.0562602	0.0171571
SRRM1	Serine/arginine repetitive matrix protein 1	30.4327	31.5991	31.708	31.6134	31.0172	31.559	31.3521	31.4862	0.0159345	0.0153375
KIF23	Kinesin-like protein KIF23;Kinesin-like protein	31.3352	31.1835	31.0322	31.2091	31.2204	31.1867	31.464	30.9491	0.0429101	0.0150762
SRSF9	Serine/arginine-rich splicing factor 9	23.8421	25.7761	26.4048	25.9683	26.1716	23.784	25.2474	26.847	0.00562149	0.0146604
KIAA1217	Sickle tail protein homolog	26.6242	26.1812	26.9696	27.1239	26.9675	27.0316	26.4193	26.5378	0.0187867	0.0143361
MAX	Protein max	26.9468	28.0449	27.4834	28.5703	28.6175	27.8418	27.1792	27.4572	0.00899004	0.0125694
GTF2E1	General transcription factor IIE subunit 1	23.558	23.5413	26.0018	26.0724	24.529	24.8646	24.6419	25.1872	0.00561685	0.012301
NANS	Sialic acid synthase	30.1371	30.3637	30.3133	30.768	30.419	30.4256	30.2194	30.5643	0.0261481	0.0115418
RAB10	Ras-related protein Rab-10	26.9466	27.2647	28.0184	27.0779	27.1507	28.1534	26.8025	27.2468	0.0103076	0.0114799
AKAP8	A-kinase anchor protein 8	24.4573	25.2189	25.673	24.8544	25.8675	25.5805	25.9869	22.8093	0.00424866	0.0101576
CHMP2B	Charged multivesicular body protein 2b	29.2983	29.7686	29.0595	29.65	29.3036	29.5761	29.5666	29.3642	0.0163297	0.00852823
NUP214	Nuclear pore complex protein Nup214	33.489	33.6555	33.4151	33.6557	33.6439	33.5232	33.8895	33.1927	0.0183188	0.00847912
OLA1	Obg-like ATPase 1	30.1933	29.8594	29.8108	29.9235	30.154	29.57	29.9401	30.1568	0.017667	0.00845861
PEBP1	Phosphatidylethanolamine-binding protein 1;Hippocampal cholinergic neurostimulating peptide	31.4717	31.5313	31.4504	31.5161	31.3644	31.732	31.1991	31.7049	0.0199078	0.00772953
ARF1;ARF3	ADP-ribosylation factor 1;ADP-ribosylation factor 3	30.3963	30.8088	30.9595	30.9231	30.7137	30.9573	30.7588	30.6875	0.0175309	0.00739336
ADRBK1	Beta-adrenergic receptor kinase 1	27.8704	28.3689	28.8206	28.7796	28.061	28.25	28.4126	29.1446	0.00743169	0.0071888
EIF3E	Eukaryotic translation initiation factor 3 subunit E	28.0947	28.2934	28.7745	27.6996	28.4338	27.5299	28.3761	28.5464	0.00621325	0.0059948
GLRX3	Glutaredoxin-3	28.6678	29.1188	29.0923	29.0718	29.0046	28.9406	28.6529	29.3732	0.00951836	0.00517559
SPATA5L1	Spermatogenesis-associated protein 5-like protein 1	25.1422	25.6882	24.77	24.8595	25.1222	25.3542	24.7558	25.2471	0.0066648	0.00486469
NUCB2;HEL-S-109;Nucb2	Nucleobindin-2;Nesfatin-1	23.7053	25.669	25.7298	24.7569	25.332	24.691	24.677	25.1775	0.0027122	0.00409937
ZNF598	Zinc finger protein 598	31.0448	30.9166	30.7879	30.7457	30.5638	31.0747	31.0176	30.8549	0.0101125	0.00399971
USP36	Ubiquitin carboxyl-terminal hydrolase 36;Ubiquitin carboxyl-terminal hydrolase	26.4218	26.6068	26.6707	25.7474	27.2083	26.6216	27.425	24.207	0.00163699	0.00377893
SLC25A6	ADP/ATP translocase 3;ADP/ATP translocase 3, N-terminally processed	27.731	27.9306	29.7088	27.4946	28.5801	27.6998	27.8335	28.7627	0.00160119	0.0027442
GRHPR	Glyoxylate reductase/hydroxypyruvate reductase	26.3841	26.9637	26.978	26.7988	27.7409	26.7456	25.8592	26.7837	0.000943241	0.00115776
RHOA;RHOC	Transforming protein RhoA;Rho-related GTP-binding protein RhoC	28.088	27.0303	27.5223	26.3756	27.2554	27.3054	27.2785	27.1779	0.000216366	0.000237465
MTHFD2	Bifunctional methylenetetrahydrofolate dehydrogenase/cyclohydrolase, mitochondrial;NAD-dependent methylenetetrahydrofolate dehydrogenase;Methenyltetrahydrofolate cyclohydrolase	22.9881	23.9193	23.5145	23.2366	23.4716	23.0349	24.6278	24.4102	NaN	0
UBE2A	Ubiquitin-conjugating enzyme E2 A	23.8101	23.8779	25.4997	24.4053	24.4241	23.7341	23.3895	25.297	NaN	0
WASF1	Wiskott-Aldrich syndrome protein family member 1	23.433	24.6675	24.1539	25.0386	24.139	24.1245	24.3622	24.6671	4.58e-05	-5.1e-05
DDAH1	N(G),N(G)-dimethylarginine dimethylaminohydrolase 1	26.4447	26.173	26.4634	25.825	25.9544	26.312	25.926	26.7102	0.00121561	-0.000864983
ST13;ST13P4;ST13P5	Hsc70-interacting protein;Putative protein FAM10A4;Putative protein FAM10A5	31.1403	31.0165	30.7944	30.6504	30.7031	30.9523	30.8462	31.0921	0.00488469	-0.00200558
PGM3	Phosphoacetylglucosamine mutase	23.628	24.4022	25.1629	24.4257	23.8049	24.6315	24.426	24.7435	0.00285133	-0.00322247
LEPR	Leptin receptor	29.0567	29.1375	28.9451	29.2739	29.4389	28.899	28.5852	29.4757	0.00537539	-0.00364971
ANXA5	Annexin A5;Annexin	29.2997	29.7995	30.0077	29.7291	29.3004	29.7162	29.4986	30.3056	0.00479139	-0.0037756
LETM1	LETM1 and EF-hand domain-containing protein 1, mitochondrial	30.7078	30.5678	31.97	30.3318	29.0605	31.5215	30.6678	32.3094	0.00193912	-0.00457811
MAP3K1	Mitogen-activated protein kinase kinase kinase 1	23.3749	25.1582	23.4861	24.3185	23.1321	25.7817	24.4778	22.9225	0.00252804	-0.00593901
GIT2	ARF GTPase-activating protein GIT2	24.539	25.0176	24.8682	23.636	24.8443	25.0031	24.2425	23.9469	0.00504671	-0.0059967
NCBP2-AS2	Uncharacterized protein NCBP2-AS2	26.3406	25.2545	24.9297	25.1201	25.6249	25.2055	25.3398	25.4457	0.00741321	-0.0072751
GLE1	Nucleoporin GLE1	26.5463	26.7988	27.1397	26.9463	26.6617	27.105	26.1337	27.4997	0.0081626	-0.00776768
UBE2D2;UBE2D3	Ubiquitin-conjugating enzyme E2 D2;Ubiquitin-conjugating enzyme E2 D3	26.0006	27.7954	26.8265	27.7316	27.8834	26.4988	27.1482	26.7889	0.0055897	-0.00867891
ENO1	Alpha-enolase	33.3494	33.6479	33.8089	33.3547	33.6298	33.2315	33.8768	33.3861	0.0171062	-0.00915527
MRPS27	28S ribosomal protein S27, mitochondrial	24.7318	24.966	25.5565	24.401	23.0742	25.0376	25.3098	26.1945	0.00467369	-0.00981188
SHROOM3	Protein Shroom3	22.5665	32.4841	31.4984	32.8171	31.2356	24.0647	32.6302	31.3912	0.00118029	-0.0110712
RRP15	RRP15-like protein	26.1853	26.3472	26.1355	26.9173	26.1485	26.9119	25.429	27.0507	0.00910826	-0.011282
CFDP1	Craniofacial development protein 1	30.5121	30.2381	29.6234	30.4951	30.0615	30.2532	29.8148	30.6929	0.014081	-0.0116096
RPS15A	40S ribosomal protein S15a	28.8991	28.6217	28.6011	29.1889	28.5524	28.6079	28.6651	29.4369	0.0163902	-0.012105
DHX9	ATP-dependent RNA helicase A	34.356	34.6121	34.7289	34.7222	34.5367	34.6781	34.6909	34.4644	0.041414	-0.01229
ARID3A	AT-rich interactive domain-containing protein 3A	28.4139	28.4041	27.5201	29.0486	28.0541	28.6593	28.2183	28.4025	0.0130459	-0.0131421
RPL36	60S ribosomal protein L36	30.1141	29.468	30.4423	29.6032	30.088	29.731	29.7287	30.0226	0.019811	-0.0143037
GSK3A	Glycogen synthase kinase-3 alpha	27.0679	27.6186	26.8722	27.4316	27.2597	27.3757	26.6417	27.6513	0.0193035	-0.01548
SZRD1	SUZ domain-containing protein 1	23.6882	24.4919	24.5733	27.2275	24.3071	26.3749	23.3078	25.9247	0.00528174	-0.0165696
GPATCH1	G patch domain-containing protein 1	29.8731	30.0034	30.1004	29.994	29.7591	29.9244	30.2235	29.9916	0.0598021	-0.0180721
ATAT1	Alpha-tubulin N-acetyltransferase 1	24.5658	24.2461	24.6435	24.314	24.36	24.7883	23.4911	25.0419	0.0212006	-0.0220199
UBXN1	UBX domain-containing protein 1	25.912	27.3664	27.4693	27.3134	27.466	27.3173	27.3216	25.8623	0.0150376	-0.0235028
RPL23A	60S ribosomal protein L23a	31.4976	31.3826	31.954	31.4561	31.9081	32.1221	31.5138	30.652	0.023073	-0.0236306
RRP8	Ribosomal RNA-processing protein 8	27.276	28.6203	28.4503	28.565	27.8035	28.0845	28.5538	28.3731	0.0229927	-0.0242224
OBSL1	Obscurin-like protein 1	26.7231	26.8552	26.4375	26.3993	26.4114	26.9604	26.5019	26.4444	0.0502455	-0.0242786
SNX3	Sorting nexin-3	29.4676	29.8233	29.4786	29.8524	29.7312	29.543	29.4934	29.75	0.0755548	-0.0260806
MDH1	Malate dehydrogenase, cytoplasmic;Malate dehydrogenase	29.2277	30.1492	30.3484	29.5446	29.7748	29.8629	29.653	29.8731	0.0344173	-0.0264702
SORBS1	Sorbin and SH3 domain-containing protein 1	26.5868	26.3214	27.1548	26.2947	26.2295	26.1884	26.4948	27.3351	0.0282724	-0.0274539
UBA3	NEDD8-activating enzyme E1 catalytic subunit	26.2602	25.9534	25.7779	25.9861	25.5921	26.4214	25.9839	25.8694	0.0487047	-0.0277095
CAMSAP3	Calmodulin-regulated spectrin-associated protein 3	29.704	29.8597	29.3568	29.7059	29.629	29.4849	29.5949	29.8034	0.0823727	-0.0285463
UBE2M	NEDD8-conjugating enzyme Ubc12	33.5708	33.0447	32.6324	33.2375	32.9467	32.8756	33.1478	33.3909	0.0478713	-0.0311251
DIDO1	Death-inducer obliterator 1	32.1166	32.4936	32.2054	32.1572	32.6202	32.0182	32.7516	31.4559	0.0353324	-0.0317268
YWHAQ	14-3-3 protein theta	30.2503	30.2296	30.3142	30.3535	30.2186	30.3285	30.1623	30.3095	0.275234	-0.0321898
PRKCSH	Glucosidase 2 subunit beta	27.9779	28.3278	28.8836	28.028	28.1631	28.6023	28.0592	28.2558	0.0502074	-0.0342245
NT5DC1	5-nucleotidase domain-containing protein 1	31.0766	31.2409	31.043	31.5184	31.2234	31.1271	30.8136	31.5723	0.0667454	-0.0356412
RUVBL1	RuvB-like 1	33.026	32.6461	32.7357	33.0292	32.5368	32.8767	32.6989	33.1802	0.0764551	-0.0360785
UBA2	SUMO-activating enzyme subunit 2	29.9177	30.008	29.8696	29.4315	29.5813	30.0013	29.8683	29.6313	0.0803282	-0.0361195
HNRNPAB	Heterogeneous nuclear ribonucleoprotein A/B	30.2415	30.789	30.9016	30.8155	30.6594	30.6489	30.2309	31.061	0.0574091	-0.0368433
HAUS2	HAUS augmin-like complex subunit 2	28.3138	28.2737	28.1197	28.8277	28.0815	28.7845	28.3183	28.1919	0.0646892	-0.0396738
ERMP1	Endoplasmic reticulum metallopeptidase 1	26.0699	27.3205	29.0313	25.7156	26.9126	26.978	27.0324	27.0553	0.0179765	-0.0397534
RBM5	RNA-binding protein 5	30.2961	29.848	29.5211	29.5597	29.6686	29.8858	29.844	29.6599	0.0797921	-0.041656
HIST1H1E	Histone H1.4	33.6018	33.519	33.5323	33.9088	34.0879	33.9195	32.6976	33.6818	0.047204	-0.0437727
IQCB1	IQ calmodulin-binding motif-containing protein 1	26.2818	26.904	26.9461	26.4618	26.0102	26.8357	26.2371	27.3322	0.0457512	-0.0446754
PPP1CB	Serine/threonine-protein phosphatase PP1-beta catalytic subunit;Serine/threonine-protein phosphatase	25.1876	24.2404	22.1572	25.92	25.6733	23.7079	24.1171	23.828	0.0161888	-0.0446754
TPT1	Translationally-controlled tumor protein	28.6377	27.5388	28.1893	28.0083	27.987	28.291	28.1669	27.7471	0.0630631	-0.045517
PPWD1	Peptidylprolyl isomerase domain and WD repeat-containing protein 1	25.9488	25.8669	26.4451	26.0793	26.2221	25.3891	26.1075	26.4339	0.0640139	-0.0468788
NUCKS1	Nuclear ubiquitous casein and cyclin-dependent kinase substrate 1	30.2104	30.158	30.1421	30.2677	30.4778	30.1778	29.9644	29.9621	0.149605	-0.0490117
PPP2R5C	Serine/threonine-protein phosphatase 2A 56 kDa regulatory subunit gamma isoform	28.0042	28.5494	28.2117	28.0098	27.814	27.9414	28.2772	28.5452	0.0853571	-0.0492959
SREK1	Splicing regulatory glutamine/lysine-rich protein 1	25.9828	26.9725	26.5946	26.6851	26.09	26.0835	26.9166	26.9456	0.0547315	-0.0498261
CCDC50	Coiled-coil domain-containing protein 50	28.0944	28.2949	28.3656	28.5937	28.0905	28.4013	28.0382	28.6182	0.108226	-0.050076
SEH1L	Nucleoporin SEH1	28.6354	27.9078	28.0643	27.8218	27.707	28.5362	28.233	27.7448	0.0684759	-0.052052
UNCX	Homeobox protein unc-4 homolog	25.483	25.7582	23.7876	25.9418	25.5474	26.1715	23.2415	25.8003	0.0216444	-0.0525107
PLEKHA8;PLEKHA8P1	Pleckstrin homology domain-containing family A member 8;Putative protein PLEKHA9	23.2427	23.3704	23.5982	24.2685	22.8692	23.6202	23.6645	24.1153	0.0537399	-0.0526462
NUMBL	Numb-like protein	26.1304	26.3302	25.7591	26.489	26.5809	26.2666	26.8891	24.7565	0.0374206	-0.0538878
PGK1	Phosphoglycerate kinase 1	32.011	31.9109	31.8914	31.2827	32.0534	31.5091	31.6903	31.6258	0.097924	-0.0543289
PSMA7	Proteasome subunit alpha type-7	29.0691	28.0709	28.3613	28.4944	28.4684	28.731	28.5709	28.0038	0.076095	-0.0553703
MFSD10	Major facilitator superfamily domain-containing protein 10	26.8599	27.4709	30.3958	25.4704	30.9805	26.0649	26.0198	26.9091	0.0119454	-0.0556974
NHP2L1	NHP2-like protein 1;NHP2-like protein 1, N-terminally processed	25.5554	26.3858	26.3122	26.0029	25.779	26.7473	25.49	26.0136	0.0610625	-0.056613
DBR1	Lariat debranching enzyme	28.6318	28.5322	27.8232	28.1404	28.6556	28.1794	28.2981	27.7623	0.0798998	-0.0580192
NAPG	Gamma-soluble NSF attachment protein	30.7309	30.8852	30.7426	31.0501	30.7766	30.7289	30.6698	30.9952	0.233496	-0.0595751
RPL32	60S ribosomal protein L32	31.2005	30.3734	31.0416	30.3413	31.1323	30.3204	30.4979	30.7673	0.0753176	-0.0596757
RNF40	E3 ubiquitin-protein ligase BRE1B	27.564	27.8283	28.1901	27.4163	27.4466	28.0853	27.7186	27.5017	0.101428	-0.0616169
PDLIM5	PDZ and LIM domain protein 5	32.1115	31.9466	31.7175	32.193	32.0052	31.9369	32.0436	31.734	0.195342	-0.062221
HCFC1	Host cell factor 1;HCF N-terminal chain 1;HCF N-terminal chain 2;HCF N-terminal chain 3;HCF N-terminal chain 4;HCF N-terminal chain 5;HCF N-terminal chain 6;HCF C-terminal chain 1;HCF C-terminal chain 2;HCF C-terminal chain 3;HCF C-terminal chain 4;HCF C-terminal chain 5;HCF C-terminal chain 6	34.6819	34.7462	34.5484	34.686	34.7602	34.4721	35.0437	34.1361	0.117074	-0.0625916
NUP160	Nuclear pore complex protein Nup160	23.7734	23.4618	24.11	22.3564	24.0913	24.0136	22.4952	22.8492	0.0393928	-0.0630999
DENND4A	C-myc promoter-binding protein	27.0763	27.0415	26.4336	27.4588	26.964	26.9465	27.0962	26.7489	0.104811	-0.0636406
MFAP1	Microfibrillar-associated protein 1	29.4097	29.444	29.0729	29.2625	29.0892	29.8298	29.468	28.5447	0.0807841	-0.0643573
TPM3;DKFZp686J1372	Tropomyosin alpha-3 chain	29.2836	29.6916	29.3394	29.6271	29.7507	29.5425	29.1198	29.2696	0.141522	-0.0647783
ECHDC1	Ethylmalonyl-CoA decarboxylase	30.6121	30.6206	30.4208	30.8297	30.3038	30.4942	30.4469	30.9745	0.150054	-0.0659833
PDCD6IP	Programmed cell death 6-interacting protein	29.7534	29.7864	29.9057	29.1956	29.7689	29.678	29.7485	29.1809	0.116846	-0.0661874
TAB1	TGF-beta-activated kinase 1 and MAP3K7-binding protein 1	29.1681	29.6573	29.4005	30.1898	29.444	29.5279	29.2631	29.9143	0.093931	-0.0665932
ACADM	Medium-chain specific acyl-CoA dehydrogenase, mitochondrial	27.5334	27.3636	27.6292	26.6761	27.2156	27.4572	27.6779	26.5806	0.0760392	-0.0677695
RPS19	40S ribosomal protein S19	30.1793	29.9584	30.3909	29.9166	30.5735	29.7265	29.9091	29.9646	0.118003	-0.0678258
EIF2B2	Translation initiation factor eIF-2B subunit beta	27.7296	27.6084	28.1027	28.1308	27.7703	27.84	27.6186	28.0673	0.164612	-0.0688729
TRIM24	Transcription intermediary factor 1-alpha	30.0539	29.8948	29.6228	30.2525	29.8645	29.9027	29.9802	29.7987	0.198423	-0.0694804
AHSA1	Activator of 90 kDa heat shock protein ATPase homolog 1	31.6514	31.8807	31.9852	32.558	31.7577	31.9784	31.8295	32.2305	0.118688	-0.0698419
ZMYM2	Zinc finger MYM-type protein 2	30.376	30.5881	30.6603	30.8847	30.4863	30.642	30.749	30.3521	0.203052	-0.0698967
HSPA9	Stress-70 protein, mitochondrial	30.8274	30.7703	30.9283	30.6893	30.4994	30.7972	30.4581	31.1755	0.15794	-0.0712771
OTUD4	OTU domain-containing protein 4	29.2618	28.7653	28.4339	28.4307	28.6451	28.2567	29.0282	28.6766	0.10433	-0.0712829
COMMD4	COMM domain-containing protein 4	25.053	23.4092	22.2961	23.2426	22.6844	24.2601	23.7281	23.0419	0.0368635	-0.0716076
HNRNPLL;HNRPLL	Heterogeneous nuclear ribonucleoprotein L-like	26.4021	25.6119	25.838	25.6528	25.7411	26.2366	25.138	26.101	0.0854065	-0.072042
NR2C1	Nuclear receptor subfamily 2 group C member 1	24.2286	26.1773	25.6708	26.1685	25.0416	25.5939	26.4688	24.8473	0.0436642	-0.0734348
PHGDH	D-3-phosphoglycerate dehydrogenase	31.5476	31.3663	31.4408	31.1213	31.3821	31.3856	31.1536	31.2596	0.289588	-0.0737901
PTGES3	Prostaglandin E synthase 3	29.7294	28.7295	28.9222	28.9581	29.067	28.8418	28.7945	29.3363	0.10946	-0.0749164
DCP2	m7GpppN-mRNA hydrolase	26.9329	26.0948	26.1338	26.1439	26.2964	27.1144	27.4293	24.1641	0.0340569	-0.0753055
HGS	Hepatocyte growth factor-regulated tyrosine kinase substrate	26.5494	25.2031	26.6611	26.7236	26.3773	26.1465	26.4526	25.8567	0.0703657	-0.0760403
HNRNPF	Heterogeneous nuclear ribonucleoprotein F;Heterogeneous nuclear ribonucleoprotein F, N-terminally processed	30.7898	30.7453	30.7572	30.6698	30.584	30.8175	30.5227	30.7328	0.480652	-0.0763097
PPIE	Peptidyl-prolyl cis-trans isomerase E;Peptidyl-prolyl cis-trans isomerase	27.5961	28.2107	27.9827	27.691	27.6799	27.2238	27.9943	28.2695	0.109319	-0.0782304
KIAA0586	Protein TALPID3	25.5976	26.0302	24.9071	25.7187	25.7588	25.4221	25.956	24.8032	0.0817696	-0.0784254
YWHAE	14-3-3 protein epsilon	32.4817	33.0199	33.1398	33.2059	32.8255	33.1765	32.8333	32.6969	0.15568	-0.0787916
RPL19	Ribosomal protein L19;60S ribosomal protein L19	31.1803	30.9007	31.641	31.3259	30.9468	31.1878	31.4188	31.1782	0.168316	-0.0790777
IK	Protein Red	32.7131	32.6453	32.6127	32.7422	32.7074	32.7104	32.5949	32.3823	0.429176	-0.0796089
ANLN	Actin-binding protein anillin	31.798	32.0494	31.9378	32.1964	31.8445	32.1913	31.7329	31.8845	0.26031	-0.0821171
PRMT1	Protein arginine N-methyltransferase 1	30.0231	29.8866	30.045	29.8682	29.8009	29.8087	29.9539	29.9309	0.648577	-0.0821586
NUP98	Nuclear pore complex protein Nup98-Nup96;Nuclear pore complex protein Nup98;Nuclear pore complex protein Nup96	31.9271	31.6061	31.347	31.4826	31.5566	31.2543	31.8274	31.3905	0.187011	-0.083456
HADHA	Trifunctional enzyme subunit alpha, mitochondrial;Long-chain enoyl-CoA hydratase;Long chain 3-hydroxyacyl-CoA dehydrogenase	28.106	28.0282	28.8579	27.7744	28.6139	27.0769	28.1728	28.5669	0.0703323	-0.0839901
FIS1	Mitochondrial fission 1 protein	23.3505	23.2671	23.7723	23.758	23.304	23.1637	23.3426	23.9973	0.141235	-0.0850735
PRDX1	Peroxiredoxin-1	33.8147	33.8622	33.5522	34.1063	33.9322	33.9563	33.5018	33.6027	0.210858	-0.0856438
CHAF1B	Chromatin assembly factor 1 subunit B	30.0868	30.318	30.3924	30.7935	30.1642	30.4129	30.0585	30.6105	0.173668	-0.086134
DCTPP1	dCTP pyrophosphatase 1	24.5244	25.4455	25.4735	24.7945	24.1238	25.3556	25.1847	25.2261	0.0848139	-0.0869403
LACC1	Laccase domain-containing protein 1	22.3002	23.3136	24.1088	23.5573	21.7166	23.3999	23.2568	24.5494	0.0448802	-0.0892997
ALDH18A1	Delta-1-pyrroline-5-carboxylate synthase;Glutamate 5-kinase;Gamma-glutamyl phosphate reductase	29.3868	29.2392	29.633	28.7335	29.0966	29.0251	29.3003	29.2099	0.175986	-0.0901713
RPLP0;RPLP0P6	60S acidic ribosomal protein P0;60S acidic ribosomal protein P0-like	30.4213	29.9736	30.0775	30.1352	29.6899	30.0363	30.3112	30.2086	0.216962	-0.0904183
LYPLAL1	Lysophospholipase-like protein 1	25.4066	25.4298	25.2964	25.8801	25.0659	25.4753	25.8113	25.2966	0.173786	-0.0909839
CISD2	CDGSH iron-sulfur domain-containing protein 2	26.2034	26.71	27.2825	27.1004	26.4662	26.732	26.6943	27.0386	0.128826	-0.0913229
C1orf123	UPF0587 protein C1orf123	31.2604	31.4383	31.3596	31.7785	31.5287	31.2156	31.145	31.5752	0.241413	-0.0930505
CHMP1A	Charged multivesicular body protein 1a	27.2409	27.3554	27.0319	27.2889	27.5891	27.2065	26.7152	27.0318	0.188206	-0.0936227
ZBTB11	Zinc finger and BTB domain-containing protein 11	27.9371	28.5818	27.6593	27.2416	28.1168	27.9691	27.1784	27.7679	0.102173	-0.0969224
HIST2H3PS2	Histone H3	30.498	29.8206	30.057	30.0668	30.4717	29.8417	29.9705	29.7686	0.178977	-0.097436
CAB39	Calcium-binding protein 39	27.4198	27.6888	27.8799	27.9515	27.3073	27.826	27.8932	27.5205	0.217007	-0.0982518
MARCKSL1	MARCKS-related protein	26.5695	26.5254	26.7784	26.8994	26.2302	26.7394	26.6886	26.7209	0.269676	-0.0984044
MOCS2	Molybdopterin synthase catalytic subunit	27.8743	27.5869	27.3971	28.1473	26.3962	27.6105	28.0184	28.5851	0.071889	-0.0988803
NKRF	NF-kappa-B-repressing factor	31.707	31.5875	31.7462	31.9033	31.6589	31.733	31.8118	31.345	0.350673	-0.0988822
IGF2BP1	Insulin-like growth factor 2 mRNA-binding protein 1	33.2936	33.4521	33.3627	33.6567	33.5747	33.3092	33.3278	33.1555	0.36809	-0.0994701
DRAP1	Dr1-associated corepressor	25.634	26.4394	25.9247	25.824	25.9022	25.3908	25.7283	26.4024	0.138467	-0.0996008
INADL	InaD-like protein	26.1061	27.2895	26.9765	26.7367	26.7038	25.9742	26.646	27.3815	0.0967054	-0.100829
POLR2A	DNA-directed RNA polymerase;DNA-directed RNA polymerase II subunit RPB1	27.6544	27.3377	28.1349	28.0022	27.1613	27.7639	27.6208	28.1791	0.138422	-0.101023
YAP1	Transcriptional coactivator YAP1	27.2748	27.2192	26.7176	27.6027	26.9919	26.9979	26.7767	27.6419	0.147882	-0.10149
VEZF1	Vascular endothelial zinc finger 1	26.671	24.7928	25.1456	25.0823	26.4428	25.1752	24.4417	25.2241	0.060982	-0.101954
COMT	Catechol O-methyltransferase	24.1263	25.1178	26.2053	24.1408	25.1538	24.3232	24.8075	24.8948	0.0701406	-0.102744
SAE1	SUMO-activating enzyme subunit 1;SUMO-activating enzyme subunit 1, N-terminally processed	28.5124	28.8303	29.0346	28.9423	28.5611	28.7554	28.5068	29.0704	0.254876	-0.106451
MTAP	S-methyl-5-thioadenosine phosphorylase;Purine nucleoside phosphorylase	29.9902	29.7595	28.9666	28.9246	29.3834	29.0364	29.933	28.8619	0.109287	-0.106572
HINT1	Histidine triad nucleotide-binding protein 1	29.1332	29.554	28.9444	29.2749	29.0893	28.9201	28.8433	29.6256	0.193116	-0.107047
ERP44	Endoplasmic reticulum resident protein 44	26.4287	26.6425	26.1445	24.5394	27.3362	24.112	25.6561	26.2154	0.0461782	-0.108868
ZNF516	Zinc finger protein 516	27.1174	27.7155	26.8367	27.3956	28.1877	26.682	27.3072	26.4491	0.092704	-0.109777
HSD17B4	Peroxisomal multifunctional enzyme type 2;(3R)-hydroxyacyl-CoA dehydrogenase;Enoyl-CoA hydratase 2	29.6239	29.3742	29.2757	29.5641	29.2712	29.4438	29.4891	29.1929	0.463618	-0.110199
LUC7L2	Putative RNA-binding protein Luc7-like 2	29.569	29.4055	29.4497	29.2778	28.8592	29.6243	28.9682	29.8092	0.176138	-0.110243
SATB1	DNA-binding protein SATB1	28.2852	27.5443	27.6388	27.4501	27.8935	27.4868	27.9325	27.1618	0.162568	-0.110939
TUBB8	Tubulin beta-8 chain	28.3136	28.2731	28.8267	28.6996	28.0916	28.8267	27.9432	28.8061	0.157909	-0.111318
PARN	Poly(A)-specific ribonuclease PARN	28.4839	29.1362	28.2429	28.7225	30.0695	27.8379	28.5836	27.6482	0.068405	-0.111586
DHX38	Pre-mRNA-splicing factor ATP-dependent RNA helicase PRP16	30.3986	30.7445	30.5188	30.4454	30.416	30.6165	30.1348	30.4869	0.389038	-0.113252
ABHD10	Mycophenolic acid acyl-glucuronide esterase, mitochondrial	24.6267	25.4726	24.5414	24.2568	25.655	24.9233	24.6618	23.203	0.070376	-0.113598
WDR18	WD repeat-containing protein 18	28.8702	28.5151	28.9129	28.8296	28.2846	28.964	28.6943	28.7237	0.286405	-0.115279
SRFBP1	Serum response factor-binding protein 1	23.1166	25.1649	23.8228	22.8628	23.0768	23.7986	24.525	23.1037	0.0665349	-0.115766
NFKBIE	NF-kappa-B inhibitor epsilon	29.8813	29.3005	29.0743	29.7889	29.1513	29.6279	29.2813	29.5144	0.210976	-0.117507
ARHGEF18	Rho guanine nucleotide exchange factor 18	25.9079	26.1367	25.6298	26.1837	26.0994	25.5928	25.3773	26.3163	0.183158	-0.11809
UCHL1	Ubiquitin carboxyl-terminal hydrolase isozyme L1;Ubiquitin carboxyl-terminal hydrolase	29.1052	29.3964	29.5197	29.1262	29.5122	29.2819	28.9387	28.942	0.283412	-0.118145
RFC2	Replication factor C subunit 2	27.0279	26.7112	27.2022	27.0145	27.0092	27.267	26.4247	26.7783	0.233706	-0.119133
MTL5	Tesmin	22.4943	24.8524	24.2189	25.2245	23.5727	25.4528	23.5954	23.6919	0.0553871	-0.11929
PXN	Paxillin	28.6048	29.1475	28.584	29.3448	28.9772	29.0929	28.8445	28.2867	0.177997	-0.119983
RPL27A	60S ribosomal protein L27a	30.6167	30.275	31.018	30.4868	30.016	30.5166	30.9943	30.387	0.184779	-0.120638
SPTBN5	Spectrin beta chain, non-erythrocytic 5	30.3005	29.2689	29.0987	29.4691	30.7881	29.4407	28.6203	28.8029	0.0781647	-0.121294
PPP2R2A	Serine/threonine-protein phosphatase 2A 55 kDa regulatory subunit B alpha isoform	25.602	27.8334	27.8837	27.1396	27.1639	26.5603	26.5579	27.6879	0.0732654	-0.122178
SLC25A1	Tricarboxylate transport protein, mitochondrial	26.2406	26.8788	28.8886	25.8104	26.5112	26.4344	26.4721	27.9115	0.0559689	-0.122279
TCP11L1	T-complex protein 11-like protein 1	24.204	25.457	24.4849	23.6626	24.9052	24.414	23.6973	24.3029	0.0995988	-0.122317
PAPOLA	Poly(A) polymerase alpha	30.4198	30.3201	30.1951	30.1306	30.1352	29.9906	30.4234	30.0176	0.478975	-0.124709
TROVE2	60 kDa SS-A/Ro ribonucleoprotein	27.3079	26.2584	27.3378	26.3988	26.305	26.8428	26.5997	27.0518	0.144949	-0.125887
PRMT3	Protein arginine N-methyltransferase 3	24.4704	24.186	25.1726	24.7281	24.1991	24.3623	24.2973	25.1902	0.157346	-0.127056
ADSL	Adenylosuccinate lyase	27.1033	26.892	27.4271	26.1434	25.7924	26.6847	27.3223	27.2543	0.10565	-0.128003
ATP5A1	ATP synthase subunit alpha, mitochondrial	31.0894	30.3025	30.994	30.2309	30.5274	30.3908	30.5146	30.669	0.222445	-0.128753
LRCH3	Leucine-rich repeat and calponin homology domain-containing protein 3	28.3048	28.3689	28.6048	28.7169	28.3483	28.3999	28.0939	28.6343	0.384442	-0.129751
RPS15	40S ribosomal protein S15	27.2735	27.3668	27.8499	27.1835	28.1036	27.3869	27.4232	26.2339	0.117903	-0.131489
KRR1	KRR1 small subunit processome component homolog	27.8581	27.4994	27.5601	27.6225	27.8897	27.5124	26.4928	28.1146	0.136485	-0.132639
TMEM167A	Protein kish-A	25.1399	25.9741	27.4508	23.8408	24.9374	26.2552	24.1326	26.5445	0.0496907	-0.133987
C2orf49	Ashwin	27.1368	27.5888	26.493	27.5772	26.6041	27.6442	26.8883	27.1226	0.15113	-0.134126
IDH1	Isocitrate dehydrogenase [NADP] cytoplasmic	29.0116	29.1065	29.0724	29.0784	29.184	28.6913	29.0869	28.7699	0.50748	-0.134221
MPP1	55 kDa erythrocyte membrane protein	29.6336	29.7455	29.6053	29.5897	29.5109	29.3428	29.453	29.729	0.746628	-0.134573
GBE1	1,4-alpha-glucan-branching enzyme	24.5854	24.1243	24.0777	23.1199	23.4112	24.921	24.207	22.82	0.090219	-0.13703
DDX1	ATP-dependent RNA helicase DDX1	30.3789	30.5689	30.5894	29.8085	30.2732	30.3485	30.2203	29.9531	0.283947	-0.137651
RAB3IL1	Guanine nucleotide exchange factor for Rab-3A	23.5364	23.586	23.7492	24.8689	23.3142	24.1576	23.7969	23.9191	0.145548	-0.138169
KCTD3	BTB/POZ domain-containing protein KCTD3	25.0594	24.826	24.9215	25.1799	25.2967	24.0962	24.4574	25.581	0.148295	-0.138814
NDUFS1	NADH-ubiquinone oxidoreductase 75 kDa subunit, mitochondrial	26.0342	25.9394	26.3261	26.2507	25.589	25.5294	26.0435	26.8286	0.173571	-0.139998
ZNF638	Zinc finger protein 638	32.5444	33.0509	33.0818	33.0221	32.7367	32.8485	32.8951	32.6529	0.45985	-0.14148
INTS4	Integrator complex subunit 4	24.7567	24.0571	23.4991	22.4665	23.392	23.6782	24.5987	22.5434	0.0794541	-0.141755
SNCB	Beta-synuclein	27.2384	27.207	25.4535	27.4345	27.2961	25.8843	26.4215	27.1614	0.0912661	-0.142509
COG7	Conserved oligomeric Golgi complex subunit 7	23.7247	26.7771	26.3471	26.2989	23.9209	26.3462	26.0896	26.2134	0.0563865	-0.144416
BPNT1	3(2),5-bisphosphate nucleotidase 1	29.4623	29.6661	29.0554	29.73	29.1502	29.3891	29.296	29.497	0.374124	-0.145395
FEN1	Flap endonuclease 1	31.0616	30.7428	31.0324	31.2243	30.7105	30.836	30.8565	31.0688	0.549599	-0.147349
AGPS	Alkyldihydroxyacetonephosphate synthase, peroxisomal	26.344	25.4682	26.227	25.6042	25.6108	26.4887	24.5765	26.3738	0.111683	-0.148402
TXLNA	Alpha-taxilin	29.6801	29.901	30.5167	30.6256	29.6521	30.4974	30.036	29.9422	0.20346	-0.148885
DARS2	Aspartate--tRNA ligase, mitochondrial	26.5681	26.2373	26.7589	25.9881	25.7389	26.1841	26.5236	26.4948	0.248552	-0.15272
SRSF4	Serine/arginine-rich splicing factor 4	29.63	29.1624	29.5766	29.9582	28.859	29.7269	29.302	29.8257	0.224002	-0.153418
SRSF5	Serine/arginine-rich splicing factor 5	26.4224	26.5087	27.9024	27.1176	26.9276	26.5916	26.9833	26.833	0.168906	-0.153902
PRKRA	Interferon-inducible double-stranded RNA-dependent protein kinase activator A	28.3202	28.0506	28.0829	28.0068	27.6759	27.7876	27.8491	28.5313	0.3169	-0.154166
SYNJ1	Synaptojanin-1	28.3315	29.284	28.8757	29.1337	28.9415	29.0038	28.6662	28.3963	0.25022	-0.154286
ATF7IP	Activating transcription factor 7-interacting protein 1	28.666	28.9456	28.4202	29.1573	29.1287	28.0881	28.1248	29.2287	0.171584	-0.154692
GOLPH3	Golgi phosphoprotein 3	30.0441	30.2598	29.9191	30.5133	30.136	30.0641	30.1428	29.7745	0.442122	-0.154734
SMN1;SMN2	Survival motor neuron protein	27.117	27.0637	26.9807	26.9311	26.5106	26.6894	26.8156	27.448	0.320227	-0.157252
COASY	Bifunctional coenzyme A synthase;Phosphopantetheine adenylyltransferase;Dephospho-CoA kinase	25.5926	26.1513	26.1992	25.3133	25.9893	25.0021	25.7562	25.8791	0.200169	-0.157436
SNAP29	Synaptosomal-associated protein 29;Synaptosomal-associated protein	30.1634	30.0921	29.9078	30.3808	29.6325	30.0901	30.0104	30.1774	0.461707	-0.158446
HIBCH	3-hydroxyisobutyryl-CoA hydrolase, mitochondrial	26.363	23.6301	27.5446	26.6167	23.5492	26.5119	26.6535	26.7998	0.048837	-0.159961
IMPDH2	Inosine-5-monophosphate dehydrogenase 2	30.5061	29.9087	30.4846	29.7445	30.018	29.8096	29.8578	30.3179	0.294997	-0.160186
TWF1	Twinfilin-1	29.0652	29.1636	29.546	29.7518	28.832	29.4593	29.1053	29.4888	0.299207	-0.160284
HDAC1	Histone deacetylase 1	29.3817	29.8246	29.3051	29.9848	29.1927	29.6648	29.2395	29.7554	0.308376	-0.16099
TOMM34	Mitochondrial import receptor subunit TOM34	28.3184	28.9031	28.966	29.4748	28.2662	28.3806	28.7703	29.5898	0.16575	-0.163842
LZTS3	Leucine zipper putative tumor suppressor 3	27.4469	27.4641	28.1691	24.4378	27.6261	26.7152	26.9216	25.5995	0.0624367	-0.163883
SRSF11	Serine/arginine-rich splicing factor 11	29.3823	29.0309	29.4053	29.1943	28.8136	29.3862	28.852	29.3014	0.424084	-0.164911
HMGB2	High mobility group protein B2	29.7304	30.102	30.4147	29.974	29.7568	30.1985	29.839	29.7643	0.414752	-0.165628
POU2F1;POU2F2;POU2F3	POU domain protein;POU domain, class 2, transcription factor 1;POU domain, class 2, transcription factor 2;POU domain, class 2, transcription factor 3	27.3629	27.3719	27.2148	27.4675	26.8729	26.9763	27.0095	27.8938	0.284757	-0.166176
PPP2R1A	Serine/threonine-protein phosphatase 2A 65 kDa regulatory subunit A alpha isoform	28.3454	28.1471	28.4359	26.8755	27.8712	27.5271	28.2641	27.4761	0.156953	-0.166362
KCMF1	E3 ubiquitin-protein ligase KCMF1	23.8383	24.3361	24.0875	23.9895	24.324	24.4626	23.0948	23.7001	0.199882	-0.167435
IFT27	Intraflagellar transport protein 27 homolog	28.3813	28.4123	28.1847	28.4039	28.202	28.2193	27.8507	28.4299	0.612959	-0.170067
CKB	Creatine kinase B-type	33.3207	33.2784	33.605	33.0213	33.0852	33.3276	33.1052	33.0218	0.590015	-0.171378
TPD52L2	Tumor protein D54	32.0267	32.7141	32.6328	32.991	31.8597	32.6358	32.4307	32.733	0.255988	-0.176362
RBM15B	Putative RNA-binding protein 15B	26.2505	26.1159	26.0862	24.6442	26.0879	26.1872	26.2567	23.8591	0.0928653	-0.176482
TMEM131	Transmembrane protein 131	25.2815	23.5925	24.3646	24.7467	24.3852	22.5034	25.7419	24.6455	0.0843757	-0.177345
GINS4	DNA replication complex GINS protein SLD5;DNA replication complex GINS protein SLD5, N-terminally processed;DNA replication complex GINS protein SLD5	29.9732	30.0563	30.1539	30.7605	29.8766	30.2475	29.6422	30.4656	0.289046	-0.178032
TANC1	Protein TANC1	26.136	27.3369	27.2707	27.2303	26.8716	26.4451	26.9874	26.9537	0.2306	-0.179028
SRSF6	Serine/arginine-rich splicing factor 6	27.7808	28.6137	27.6899	28.11	28.4898	27.6487	27.6318	27.705	0.248746	-0.17976
DDX50	ATP-dependent RNA helicase DDX50	27.5956	28.062	28.6166	29.2564	27.4019	28.0959	28.3422	28.9695	0.141539	-0.180264
ABI1	Abl interactor 1	30.1595	29.9869	29.8868	29.7992	29.8994	29.5505	29.6269	30.0325	0.627738	-0.180773
GATAD2B	Transcriptional repressor p66-beta	31.9676	32.1942	31.8829	32.0515	31.964	31.8165	32.0087	31.5833	0.765566	-0.180949
SCYL1	N-terminal kinase-like protein	29.0682	29.3267	29.3327	29.6149	28.8138	28.7801	29.1493	29.8746	0.269186	-0.181196
RPS25	40S ribosomal protein S25	29.871	29.9803	29.8934	29.9227	29.8252	29.9303	29.5295	29.6575	1.01812	-0.181221
CHMP4B	Charged multivesicular body protein 4b	31.8073	32.0878	31.7782	32.1808	31.7731	32.0081	31.4468	31.9011	0.530661	-0.181261
MAT2B	Methionine adenosyltransferase 2 subunit beta	25.742	25.2697	25.3048	25.3586	24.3587	25.7825	24.3675	26.4346	0.129107	-0.182987
RAD23B	UV excision repair protein RAD23 homolog B	27.6286	28.7439	28.473	28.8178	28.0823	28.1574	28.1829	28.5068	0.261112	-0.183479
RAB6A;RAB6B	Ras-related protein Rab-6A;Ras-related protein Rab-6B	27.7925	27.9126	28.1961	27.7073	29.1118	27.7169	27.7493	26.2948	0.117	-0.183918
CSNK2B;CSNK2B-LY6G5B-1181;CSNK2B-LY6G5B--991	Casein kinase II subunit beta	29.6897	29.4641	29.5664	30.2559	29.7411	29.8541	29.4191	29.2172	0.34857	-0.186123
TXNDC17	Thioredoxin domain-containing protein 17	25.7907	26.5426	25.9256	24.4046	25.8514	25.6893	24.3617	26.0154	0.117884	-0.186436
LUZP1	Leucine zipper protein 1	31.2999	31.0537	30.6266	31.0835	30.8733	30.843	31.2275	30.3735	0.358261	-0.186632
COPS6	COP9 signalosome complex subunit 6	24.9478	24.9945	25.2249	25.5008	24.3201	25.2174	25.1533	25.2307	0.308927	-0.186645
ISYNA1	Inositol-3-phosphate synthase 1	29.4108	29.4037	29.4014	29.1819	29.1304	28.9659	29.176	29.3761	0.94424	-0.187333
MCM2	DNA replication licensing factor MCM2	28.4307	28.502	28.3736	28.2388	28.4221	28.1761	27.9634	28.232	0.861956	-0.187858
CLEC16A	Protein CLEC16A	28.4954	27.4023	28.2516	28.8701	27.5018	28.4727	27.6523	28.6366	0.173662	-0.189021
IFT74	Intraflagellar transport protein 74 homolog	30.1499	29.793	29.9335	30.2475	29.8364	29.8633	29.7626	29.9024	0.897195	-0.189795
IPO5	Importin-5	28.4998	28.1498	29.5935	27.6466	28.6414	27.8161	27.9901	28.6828	0.155216	-0.189824
NPM3	Nucleoplasmin-3	29.2649	29.1272	29.2458	29.733	28.4688	28.8169	28.9629	30.3583	0.169507	-0.191002
CPNE3	Copine-3	29.3258	29.1884	29.5645	29.3824	29.1484	28.8677	28.9091	29.7588	0.386386	-0.194229
LYAR	Cell growth-regulating nucleolar protein	28.7671	28.9391	28.591	29.4037	28.4958	28.767	28.7196	28.9324	0.448921	-0.196541
NTMT1	N-terminal Xaa-Pro-Lys N-methyltransferase 1;N-terminal Xaa-Pro-Lys N-methyltransferase 1, N-terminally processed	25.2777	25.1607	24.8371	25.5367	25.3915	24.8953	25.3344	24.4044	0.304686	-0.196655
TOE1	Target of EGR1 protein 1	27.3993	27.6691	27.392	27.9492	27.3791	27.3915	27.4391	27.4113	0.723948	-0.197135
KIAA0020	Pumilio domain-containing protein KIAA0020	23.3737	26.0569	25.8957	25.3223	24.8093	24.8245	25.0267	25.1994	0.117718	-0.197152
PSME3	Proteasome activator complex subunit 3	30.208	30.4192	30.158	30.2752	30.1912	30.3684	30.1087	29.5993	0.523891	-0.198194
TUBB4B	Tubulin beta-4B chain	33.1122	32.8156	33.2353	32.7695	32.7013	32.9844	32.5405	32.9123	0.621554	-0.198506
PDLIM1	PDZ and LIM domain protein 1	33.3932	33.2402	32.8596	33.5454	33.0887	33.3018	32.8738	32.9789	0.530036	-0.198772
TIMM44	Mitochondrial import inner membrane translocase subunit TIM44	25.7696	26.1051	28.1861	26.2565	25.7239	26.5334	26.3131	26.9473	0.124318	-0.199903
PSMD14	26S proteasome non-ATPase regulatory subunit 14	29.6065	29.6267	29.3238	29.9431	29.3728	29.6369	29.4139	29.2734	0.650008	-0.200755
TKT	Transketolase	30.6819	30.3782	30.9557	30.1349	30.2735	30.2726	30.5945	30.2037	0.455649	-0.201606
WDR45	WD repeat domain phosphoinositide-interacting protein 4	26.5699	26.4146	25.8819	26.4243	25.57	26.6409	26.3482	25.9224	0.303837	-0.202305
PIK3C2A	Phosphatidylinositol 4-phosphate 3-kinase C2 domain-containing subunit alpha	28.6638	28.4221	27.3074	27.8233	27.2855	27.2529	28.4299	28.4391	0.172824	-0.202306
ZRANB2	Zinc finger Ran-binding domain-containing protein 2	31.0417	30.9394	30.7082	31.2666	30.9087	31.0299	30.3464	30.8577	0.486541	-0.203327
TBCA	Tubulin-specific chaperone A	26.6185	27.018	26.855	26.3729	27.1485	26.5073	25.7696	26.6225	0.264755	-0.204103
PHLDB1	Pleckstrin homology-like domain family B member 1	26.2088	26.7024	26.1724	27.2397	25.9109	26.7234	26.3317	26.5399	0.276954	-0.204323
GNL3L	Guanine nucleotide-binding protein-like 3-like protein	26.9523	26.8037	26.7129	26.5831	26.8363	26.2072	26.3961	26.7902	0.559179	-0.205546
FXR1	Fragile X mental retardation syndrome-related protein 1	28.07	28.3379	28.1574	27.7933	28.2416	27.5876	27.6778	28.0287	0.493941	-0.205752
COPZ1	Coatomer subunit zeta-1	27.4882	28.4393	28.7041	28.917	27.8821	27.9909	27.8856	28.9667	0.197912	-0.2058
HSPA5	78 kDa glucose-regulated protein	30.7386	30.4	30.7913	30.0434	30.3461	30.2873	30.2841	30.231	0.548403	-0.206187
TRAP1	Heat shock protein 75 kDa, mitochondrial	29.3779	28.8756	29.2796	28.5323	28.7758	28.6357	28.7261	29.1021	0.41652	-0.206431
TMED2	Transmembrane emp24 domain-containing protein 2	23.6922	24.2585	28.3329	25.2155	25.5008	25.102	25.4191	24.6493	0.0702552	-0.206967
SNAPC4	snRNA-activating protein complex subunit 4	26.2225	26.1155	25.1	25.5605	25.1912	26.0262	26.439	24.5081	0.159049	-0.208522
KIF14	Kinesin-like protein KIF14	29.5834	30.0496	29.9487	29.8251	29.7198	29.7637	29.9595	29.1186	0.458546	-0.211301
PGRMC2	Membrane-associated progesterone receptor component 2	25.0998	24.4345	25.3839	23.8323	25.1283	24.3382	24.5837	23.847	0.191486	-0.213362
RBM39	RNA-binding protein 39	30.5617	30.099	30.068	30.0637	29.9389	29.8085	29.9855	30.2058	0.706537	-0.213413
TRMT6	tRNA (adenine(58)-N(1))-methyltransferase non-catalytic subunit TRM6	24.3377	26.2496	26.4839	25.776	26.2097	25.7928	26.0785	23.9106	0.10984	-0.213909
PA2G4	Proliferation-associated protein 2G4	31.9037	31.5264	31.7569	31.7503	31.5102	31.5728	31.3021	31.6915	0.979407	-0.215156
KMT2B	Histone-lysine N-methyltransferase 2B	27.4778	28.288	27.1348	27.7439	28.1362	27.2053	27.3598	27.0689	0.263548	-0.218585
RAB11B;RAB11A	Ras-related protein Rab-11B;Ras-related protein Rab-11A	28.7619	30.3605	29.7221	29.8895	29.3978	29.5737	29.5043	29.3797	0.267029	-0.219624
OFD1	Oral-facial-digital syndrome 1 protein	23.0434	23.3899	23.0918	22.3404	22.1401	22.6373	23.0174	23.1917	0.28367	-0.219764
BCAT1	Branched-chain-amino-acid aminotransferase, cytosolic	26.2949	26.8243	27.1782	27.1093	26.1054	27.0339	26.4247	26.9616	0.310384	-0.220286
LRWD1	Leucine-rich repeat and WD repeat-containing protein 1	23.1462	24.2613	23.9081	24.1447	22.9858	23.5053	24.645	23.4426	0.201418	-0.220364
ACTR3	Actin-related protein 3	27.822	27.8913	28.3961	27.518	27.9322	27.4323	28.1	27.2808	0.355257	-0.220488
ZC2HC1A		24.8915	25.2755	24.7384	23.3627	22.9413	25.5225	23.377	25.5402	0.100931	-0.221752
AIF1L	Allograft inflammatory factor 1-like	26.3786	27.1309	26.1253	26.8833	25.7947	26.5319	26.202	27.1014	0.252506	-0.222053
RAD50	DNA repair protein RAD50	23.4816	26.6923	26.3617	25.4597	24.3575	25.6849	24.6833	26.3801	0.0947433	-0.222399
TUBB	Tubulin beta chain	30.6647	31.1287	31.6717	31.225	30.7424	31.1523	30.6758	31.2276	0.391279	-0.222992
TOMM22	Mitochondrial import receptor subunit TOM22 homolog	24.245	25.3461	26.3048	25.1161	25.3011	24.9553	24.8805	24.9805	0.204645	-0.22365
TUBA1C	Tubulin alpha-1C chain	25.9492	26.9854	27.039	27.211	26.4833	26.857	25.9194	27.0283	0.24105	-0.224169
PRKAB1	5-AMP-activated protein kinase subunit beta-1	27.1248	27.1959	26.4575	26.4192	26.1994	26.7604	26.9334	26.4056	0.36375	-0.224667
FSCN1	Fascin	27.7025	28.302	28.3191	28.0088	27.8803	27.6072	28.3521	27.5937	0.437829	-0.224803
MAT2A	S-adenosylmethionine synthase isoform type-2	27.0305	26.9937	27.1891	27.0706	27.1564	26.9591	27.1815	26.0796	0.374922	-0.2268
CHMP5	Charged multivesicular body protein 5	28.8714	28.8904	28.4936	29.1187	28.6249	29.1707	28.5219	28.1482	0.403762	-0.227127
PGAM1	Phosphoglycerate mutase 1	32.4967	32.5452	32.4291	32.7729	32.2372	32.4266	32.3355	32.33	1.46183	-0.228644
KPNA4	Importin subunit alpha-3	25.985	25.8491	26.8127	25.0154	25.3644	25.6428	25.5022	26.2326	0.222551	-0.230036
TERF2IP	Telomeric repeat-binding factor 2-interacting protein 1	24.9283	26.641	26.0119	25.8391	25.2383	25.7743	25.0963	26.3888	0.198061	-0.230627
RPTOR	Regulatory-associated protein of mTOR	25.3564	26.0126	25.878	23.2071	25.9499	24.727	25.3087	23.5452	0.102548	-0.230832
HYPK	Huntingtin-interacting protein K	24.4562	24.1012	24.1495	24.3915	24.3559	23.5627	23.5891	24.6655	0.34043	-0.231304
GPN1	GPN-loop GTPase 1	30.3593	30.29	30.0419	30.6589	29.8418	30.328	29.9359	30.3165	0.61401	-0.232002
RPL36A;RPL36AL;RPL36A-HNRNPH2	60S ribosomal protein L36a-like;60S ribosomal protein L36a	28.6952	28.6431	29.876	28.4683	28.5612	28.6636	28.824	28.7019	0.298898	-0.232996
DDT;DDTL	D-dopachrome decarboxylase;D-dopachrome decarboxylase-like protein	30.3127	30.4674	30.4555	30.9035	30.0945	30.3439	30.5719	30.1937	0.687071	-0.233804
CRNKL1	Crooked neck-like protein 1	26.8713	25.5387	26.6495	26.1915	26.1993	25.6465	25.6626	26.8066	0.234984	-0.233991
BCAS2	Pre-mRNA-splicing factor SPF27	31.0782	30.9186	30.7191	31.3071	30.6455	30.8815	30.3691	31.1885	0.501697	-0.234617
FLYWCH2	FLYWCH family member 2	29.11	29.5088	29.6119	30.0737	29.2204	29.6775	29.1536	29.3143	0.459893	-0.234638
ANXA7	Annexin A7	24.9228	25.3555	24.9104	23.492	25.6605	23.8983	25.2559	22.9259	0.116848	-0.235035
BLM	Bloom syndrome protein	30.2979	30.0697	30.2551	30.5412	29.7978	29.9956	29.8471	30.5809	0.532611	-0.2356
KDM1A	Lysine-specific histone demethylase 1A	29.2228	28.8461	29.1951	29.0985	29.2505	29.9268	27.6614	28.5793	0.188675	-0.236159
EIF4E	Eukaryotic translation initiation factor 4E	28.3851	28.8754	28.8653	29.241	28.9061	28.6783	28.008	28.8282	0.38304	-0.236537
FAM76B	Protein FAM76B	25.6469	25.3918	24.7691	25.6594	23.6144	25.6387	25.4605	25.8063	0.165949	-0.236798
HIST1H2BN;HIST1H2BL;HIST1H2BM;HIST1H2BH;HIST2H2BF;HIST1H2BC;HIST1H2BD;H2BFS;HIST1H2BK;HIST1H2BA	Histone H2B;Histone H2B type 1-L;Histone H2B type 1-M;Histone H2B type 1-N;Histone H2B type 1-H;Histone H2B type 2-F;Histone H2B type 1-C/E/F/G/I;Histone H2B type 1-D;Histone H2B type F-S;Histone H2B type 1-K;Histone H2B type 1-A	31.1054	31.2379	31.5369	31.9295	31.3273	31.7645	30.5842	31.1859	0.331217	-0.236937
HEBP1	Heme-binding protein 1	26.7743	25.4345	24.7992	25.34	26.0662	24.7173	25.6522	24.9604	0.177469	-0.237976
GPI	Glucose-6-phosphate isomerase	31.2752	31.1327	32.2467	30.276	31.2145	30.8539	31.0702	30.8388	0.232458	-0.238295
ARHGDIA	Rho GDP-dissociation inhibitor 1	27.995	27.2396	27.6528	27.8232	26.7867	27.5257	27.5017	27.9415	0.355871	-0.238746
VNN2	Vascular non-inflammatory molecule 2	30.3621	29.903	28.8193	29.8592	29.4586	30.0427	28.997	29.48	0.252747	-0.241319
PEPD	Xaa-Pro dipeptidase	27.9138	28.1785	27.281	28.305	27.3636	27.7422	28.0061	27.5967	0.403331	-0.242404
KIN	DNA/RNA-binding protein KIN17	28.7252	28.5522	28.6193	28.4152	28.3649	28.4652	28.3639	28.1429	1.38611	-0.243755
RBBP7	Histone-binding protein RBBP7	31.3551	31.7582	31.9457	31.7231	31.3872	31.5882	31.5103	31.3157	0.901358	-0.245188
P4HB	Protein disulfide-isomerase	29.6514	29.3744	29.4385	28.6814	28.9347	28.6815	28.8235	29.7237	0.333404	-0.245562
RTF1	RNA polymerase-associated protein RTF1 homolog	30.9516	30.9936	30.7902	31.0793	30.8588	30.7104	30.6857	30.5774	1.57992	-0.245651
MTMR12	Myotubularin-related protein 12	28.9421	28.8193	28.612	29.0039	28.6124	28.2659	28.4247	29.0873	0.587054	-0.246712
ADAR	Double-stranded RNA-specific adenosine deaminase	23.0254	25.438	25.9765	25.0601	24.1987	24.5517	25.2078	24.5488	0.138539	-0.248234
FTO	Alpha-ketoglutarate-dependent dioxygenase FTO	28.539	28.4688	28.3557	28.3135	27.9463	28.0884	28.3538	28.2928	1.22885	-0.248952
CIAPIN1	Anamorsin	32.4515	32.933	32.4658	33.0991	32.4784	32.6045	32.3693	32.5007	0.706929	-0.249094
SECISBP2L	Selenocysteine insertion sequence-binding protein 2-like	23.0442	24.5578	23.964	24.1877	22.8275	24.3469	23.3401	24.2421	0.20261	-0.249283
CACYBP	Calcyclin-binding protein	31.957	32.4188	32.3151	32.4835	32.1024	32.3224	31.8271	31.9237	0.769415	-0.249715
HLTF	Helicase-like transcription factor	24.0824	25.6326	25.4639	24.2426	23.7195	24.2291	25.3335	25.1392	0.175329	-0.250045
EXOSC5	Exosome complex component RRP46	27.2091	27.9994	27.4376	28.0636	27.1558	27.8431	27.5446	27.1601	0.415602	-0.251546
GSTM3	Glutathione S-transferase Mu 3	28.286	28.8218	28.3513	29.0179	28.6061	28.2081	28.0178	28.6331	0.492847	-0.252988
STXBP2	Syntaxin-binding protein 2	25.4652	24.7773	24.6701	24.4887	24.957	25.0907	23.5678	24.7731	0.252621	-0.253156
ITGB1	Integrin beta-1;Integrin beta	23.9814	24.1293	24.7572	24.6712	24.3182	25.33	22.7032	24.1711	0.171488	-0.254134
BLVRA	Biliverdin reductase A	25.3372	25.3333	25.8295	25.5855	25.5016	24.4586	25.644	25.4645	0.371773	-0.254184
PRPF19	Pre-mRNA-processing factor 19	29.3523	29.3027	29.9654	29.4016	29.4602	29.1926	29.006	29.3443	0.670069	-0.254746
INTS10	Integrator complex subunit 10	26.1291	25.1741	24.8509	25.7711	25.7	26.0709	23.8561	25.2752	0.176527	-0.255738
RPL34	60S ribosomal protein L34	30.6113	29.3184	30.1305	29.5479	30.3102	29.4451	29.5925	29.2266	0.287521	-0.25841
RBPJ	Recombining binding protein suppressor of hairless	25.6072	26.3466	25.7436	26.3673	26.188	25.3381	25.2107	26.2936	0.317963	-0.258606
HDGF	Hepatoma-derived growth factor	30.6831	30.8325	31.0843	31.0993	30.3921	30.6504	30.4352	31.1845	0.585947	-0.259267
EIF3G		24.3755	26.2461	26.8436	26.6607	25.6679	25.6065	25.3947	26.4192	0.164464	-0.259413
UACA	Uveal autoantigen with coiled-coil domains and ankyrin repeats	23.6447	23.5082	23.4468	22.909	22.5318	22.4869	24.2239	23.2227	0.242463	-0.26083
CALM3;CALM2;CALM1		28.3928	29.3177	28.2785	28.798	28.6131	28.3496	28.5033	28.2703	0.482689	-0.262655
TCEA1	Transcription elongation factor A protein 1	28.6384	28.9086	29.074	29.0466	28.4975	29.0615	28.6434	28.4104	0.736443	-0.263669
STK24	Serine/threonine-protein kinase 24;Serine/threonine-protein kinase 24 36 kDa subunit;Serine/threonine-protein kinase 24 12 kDa subunit	24.0438	24.655	24.0598	24.3104	24.5964	23.477	23.5466	24.3931	0.354589	-0.263957
RPP38	Ribonuclease P protein subunit p38	24.1451	26.197	26.128	26.2128	24.8726	26.1032	25.4375	25.2053	0.181832	-0.266091
HSPD1	60 kDa heat shock protein, mitochondrial	32.688	32.832	32.9605	32.4263	32.6622	32.3579	32.5471	32.2739	0.939093	-0.266419
PSMG1	Proteasome assembly chaperone 1	24.8422	24.6643	24.845	25.1095	25.758	24.8043	24.7021	23.1305	0.189617	-0.266508
EIF2B4	Translation initiation factor eIF-2B subunit delta	26.0956	26.4636	26.3548	25.7403	26.1685	25.8351	25.8262	25.7536	0.700469	-0.267734
DNAJC9	DnaJ homolog subfamily C member 9	29.7081	30.2744	30.1558	30.4541	30.0305	30.0953	29.4923	29.9012	0.608661	-0.268246
PSMC3	26S protease regulatory subunit 6A	29.591	29.0436	28.8461	29.2033	28.8673	29.0067	28.4939	29.2387	0.567631	-0.269331
RCC2	Protein RCC2	31.598	31.8294	31.6744	31.8687	31.6495	31.4548	31.2119	31.5746	1.24063	-0.269909
ZC3H11A	Zinc finger CCCH domain-containing protein 11A	33.1735	33.1792	32.9068	33.2562	32.8822	32.8692	32.9783	32.6986	1.52417	-0.271839
PSPH	Phosphoserine phosphatase	28.0788	27.9465	28.381	26.6765	27.5975	27.533	27.248	27.6162	0.295173	-0.272068
DNAJC6	Putative tyrosine-protein phosphatase auxilin	24.1681	25.0203	24.4377	24.1681	24.4886	23.4145	24.8615	23.9412	0.3051	-0.272097
PRKAA1	5-AMP-activated protein kinase catalytic subunit alpha-1	27.0967	26.9061	26.7157	28.0129	26.7424	27.1455	26.4651	27.2884	0.339282	-0.272486
SECISBP2	Selenocysteine insertion sequence-binding protein 2	27.8364	27.9585	27.1473	28.0094	27.2445	26.8801	28.0285	27.7041	0.368151	-0.273645
GATAD2A	Transcriptional repressor p66-alpha	30.3461	30.0065	30.0802	30.4579	29.9056	30.005	30.0389	29.8454	1.25071	-0.273945
ZNF143	Zinc finger protein 143	27.2835	27.6287	27.6123	27.9751	27.4569	27.5438	27.0341	27.3608	0.754896	-0.276005
CTIF	CBP80/20-dependent translation initiation factor	24.4186	24.1926	24.2826	23.9558	22.9689	23.9688	25.5731	23.2299	0.182472	-0.277251
VPS33A	Vacuolar protein sorting-associated protein 33A	24.0951	24.1539	24.2487	23.7256	23.15	24.1877	23.9829	23.7932	0.504216	-0.277373
ARMC9	LisH domain-containing protein ARMC9	24.4908	24.4147	24.3215	24.9451	22.6112	25.2681	24.5444	24.637	0.183965	-0.277874
HS1BP3	HCLS1-binding protein 3	29.2023	29.6857	29.1571	29.9121	29.1777	29.164	28.8666	29.6313	0.531598	-0.279395
TTLL12	Tubulin--tyrosine ligase-like protein 12	26.4685	27.1765	26.7544	24.1057	26.2139	26.0661	25.9178	25.1813	0.147742	-0.281525
ZGPAT	Zinc finger CCCH-type with G patch domain-containing protein	27.2037	26.861	27.0671	27.7578	26.4841	27.4448	26.8912	26.9426	0.462218	-0.281716
HIST1H4A	Histone H4	34.913	34.9165	35.0609	35.2695	34.9571	34.644	34.7301	34.7002	1.39126	-0.282149
EPS15L1	Epidermal growth factor receptor substrate 15-like 1	31.8571	31.8155	31.7636	31.8857	31.6235	31.6033	31.4334	31.5312	2.85695	-0.282622
CDK2	Cyclin-dependent kinase 2	26.5879	24.8398	27.6481	24.6157	25.1358	25.0669	25.4476	26.9013	0.126922	-0.284995
XPA	DNA repair protein complementing XP-A cells	25.5825	23.2844	26.5836	26.1122	25.8035	26.6633	24.1214	23.8336	0.105518	-0.285275
BOLA2;BOLA2B	BolA-like protein 2	28.4743	28.5755	28.3366	28.8709	28.725	28.4558	27.6309	28.304	0.504852	-0.285402
SKP1	S-phase kinase-associated protein 1	25.6486	25.6654	25.8059	23.2141	25.4776	23.7447	24.825	25.144	0.149669	-0.285642
HIST2H2AC;HIST2H2AA3;HIST1H2AJ;HIST1H2AH;H2AFJ;HIST1H2AC;HIST3H2A;HIST1H2AD;HIST1H2AG;HIST1H2AB	Histone H2A type 2-C;Histone H2A type 2-A;Histone H2A type 1-J;Histone H2A type 1-H;Histone H2A.J;Histone H2A type 1-C;Histone H2A type 3;Histone H2A type 1-D;Histone H2A type 1;Histone H2A type 1-B/E;Histone H2A	30.6395	31.8037	32.2399	32.3076	28.6535	32.0569	32.2583	32.8684	0.103393	-0.288404
SDHA	Succinate dehydrogenase [ubiquinone] flavoprotein subunit, mitochondrial	27.6889	27.9041	28.4359	27.6369	27.8093	27.5469	27.4363	27.7136	0.701541	-0.289866
PAFAH1B1	Platelet-activating factor acetylhydrolase IB subunit alpha	28.2454	28.4532	27.9944	27.8661	28.2034	27.691	27.7307	27.7733	0.81772	-0.29016
MED17	Mediator of RNA polymerase II transcription subunit 17	27.641	27.6732	27.4338	27.2012	27.3963	27.0407	26.9663	27.3843	0.944327	-0.290359
PPP2R3A	Serine/threonine-protein phosphatase 2A regulatory subunit B subunit alpha	25.4264	26.7167	26.4624	26.8599	26.1636	26.1961	25.7157	26.2266	0.364239	-0.290891
ASS1	Argininosuccinate synthase	27.1265	27.664	27.0637	27.2999	27.2056	26.7348	26.4725	27.5746	0.472061	-0.291685
HAUS3	HAUS augmin-like complex subunit 3	22.6249	26.8353	26.2905	27.2241	25.4346	25.0649	24.679	26.6281	0.0936523	-0.292061
SUPT5H	Transcription elongation factor SPT5	28.2532	27.5184	27.3489	26.9803	27.354	26.8049	27.2299	27.5382	0.420732	-0.29347
SPAST	Spastin	27.6819	28.1943	27.6276	28.6356	27.9727	27.859	27.7839	27.3425	0.49012	-0.295336
CYB5R3	NADH-cytochrome b5 reductase 3;NADH-cytochrome b5 reductase 3 membrane-bound form;NADH-cytochrome b5 reductase 3 soluble form	27.7777	27.8937	28.8659	27.7096	27.9436	27.7832	27.0443	28.2944	0.333556	-0.295347
ARPC2	Actin-related protein 2/3 complex subunit 2	29.405	29.2341	29.2894	29.5415	29.3389	28.9018	28.7413	29.3046	0.922132	-0.295857
PRMT5	Protein arginine N-methyltransferase 5;Protein arginine N-methyltransferase 5, N-terminally processed	28.6136	28.3852	28.9727	28.5172	28.0239	28.4085	28.4996	28.3684	0.925215	-0.297088
PIH1D1	PIH1 domain-containing protein 1	30.4151	30.4579	29.9611	30.6701	30.1368	29.9981	29.8303	30.3464	0.801724	-0.298177
FAM98B	Protein FAM98B	25.5067	25.7321	25.2557	25.465	25.4904	24.79	24.791	25.695	0.543457	-0.298234
DKC1	H/ACA ribonucleoprotein complex subunit 4	29.6842	29.5018	29.8126	29.334	29.0802	29.2076	29.2466	29.6037	1.00161	-0.298588
YBX1;YBX2	Nuclease-sensitive element-binding protein 1;Y-box-binding protein 2	29.0324	28.533	28.9242	28.8732	28.7579	28.3194	28.9506	28.1327	0.663292	-0.30055
C15orf38-AP3S2;ARPIN	Arpin	29.8095	29.8767	29.7136	29.9464	29.9408	29.2638	29.3098	29.6282	0.92715	-0.300882
BBX	HMG box transcription factor BBX	27.506	28.343	27.8221	27.5323	27.7453	27.7519	27.2636	27.238	0.586072	-0.301163
HNRNPR	Heterogeneous nuclear ribonucleoprotein R	25.3049	27.2243	26.8702	27.5348	25.1444	27.274	26.9391	26.3651	0.172484	-0.302902
ABCE1	ATP-binding cassette sub-family E member 1	30.3781	30.5896	30.4974	30.6806	30.1946	30.1768	30.1157	30.4462	1.68069	-0.303129
CIRBP	Cold-inducible RNA-binding protein	23.9793	25.049	25.8519	24.7474	25.3854	24.9788	23.9305	24.1181	0.236425	-0.303699
RFC3	Replication factor C subunit 3	25.0792	25.3549	26.3541	25.5621	25.8696	25.0878	26.352	23.823	0.194622	-0.304479
PRIM2	DNA primase large subunit	27.8644	27.4865	27.1738	27.7854	27.0471	26.766	27.3255	27.9507	0.461509	-0.305199
PRRC1	Protein PRRC1	25.3988	25.3152	24.6995	24.6138	24.5612	25.5504	25.7451	22.9492	0.177235	-0.305346
CWF19L2	CWF19-like protein 2	29.2817	28.9988	28.3242	28.4911	28.9326	27.4994	28.8319	28.6092	0.326843	-0.305703
OGFOD1	Prolyl 3-hydroxylase OGFOD1	25.3671	27.0451	25.6382	26.1503	25.727	25.6175	26.3924	25.2364	0.290487	-0.306865
RIOK3	Serine/threonine-protein kinase RIO3	23.7469	25.7899	25.3941	25.0657	22.9357	26.3469	26.0035	23.4821	0.117474	-0.307073
CENPH	Centromere protein H	27.3106	27.1624	27.7633	27.66	27.2225	27.0118	26.4178	28.0145	0.371595	-0.30742
PHF6	PHD finger protein 6	27.2321	26.5697	23.6848	26.8435	24.3569	26.3424	26.4114	25.9882	0.121954	-0.307836
RAB7A	Ras-related protein Rab-7a	28.0922	27.4348	27.8592	27.4958	27.5115	27.1893	27.1108	27.8374	0.649455	-0.30822
CFL1	Cofilin-1	32.3053	32.29	32.2443	32.2666	32.0367	31.9957	31.8981	31.9417	4.05806	-0.308475
EIF2B1	Translation initiation factor eIF-2B subunit alpha	24.9972	25.0487	25.4973	25.2772	25.0395	25.4407	25.1991	23.9062	0.37377	-0.308742
LSM14B	Protein LSM14 homolog B	29.4346	29.307	29.6014	29.7274	28.8899	29.1586	29.224	29.5624	0.948488	-0.308898
ARFGAP3	ADP-ribosylation factor GTPase-activating protein 3	26.3919	26.2143	25.4351	25.5903	25.6915	25.7525	25.3212	25.6173	0.582366	-0.312263
EIF4G1	Eukaryotic translation initiation factor 4 gamma 1	34.0951	33.6347	33.8443	33.7646	33.2321	33.7135	33.4733	33.6681	1.11661	-0.312914
METTL3	N6-adenosine-methyltransferase 70 kDa subunit	29.3284	28.9626	28.5376	28.3403	28.6282	28.5051	28.4455	28.3379	0.656147	-0.313029
SAMD4B	Protein Smaug homolog 2	26.4438	26.0731	26.2164	26.4825	24.997	26.1781	25.6969	27.0873	0.291798	-0.314144
PSMC4	26S protease regulatory subunit 6B	29.5522	29.2797	29.0893	29.291	28.8784	29.0763	29.13	28.8672	1.45083	-0.315088
CCT2	T-complex protein 1 subunit beta	32.0114	32.0959	31.9505	31.3872	31.7083	31.2384	31.5302	31.7058	0.804017	-0.315555
PDCL	Phosducin-like protein	26.6891	27.7918	27.5396	27.5746	26.5204	27.2488	27.4247	27.1268	0.459414	-0.318612
GLTSCR2	Glioma tumor suppressor candidate region gene 2 protein	26.1269	25.7647	25.688	25.8163	25.5971	25.6027	25.1983	25.7217	1.11539	-0.319016
SEC61G	Protein transport protein Sec61 subunit gamma	24.3814	24.8849	26.1985	24.7871	24.6935	24.7655	24.1293	25.3873	0.281558	-0.3191
GPALPP1	GPALPP motifs-containing protein 1	29.8858	30.3769	30.1733	30.0609	29.826	29.9552	29.5627	29.8732	1.27285	-0.319961
SUB1	Activated RNA polymerase II transcriptional coactivator p15	30.8731	30.1179	29.95	29.7839	30.1762	29.9362	29.4179	29.9087	0.512167	-0.321509
FABP5	Fatty acid-binding protein, epidermal	27.0518	27.0416	27.1597	27.2974	27.2491	26.8299	26.535	26.6479	0.986423	-0.322133
FGFR1OP2	FGFR1 oncogene partner 2	24.6747	24.7162	23.3724	25.6077	23.4481	25.5474	25.059	23.0242	0.162697	-0.323038
FLJ00186;RASSF5	Ras association domain-containing protein 5	25.8213	26.2443	25.3689	25.763	26.5212	26.0799	25.7899	23.5135	0.181694	-0.323275
ZNF292	Zinc finger protein 292	25.9741	26.5708	25.9647	25.9766	25.9498	25.4957	25.8622	25.8832	0.904693	-0.323801
PPID	Peptidyl-prolyl cis-trans isomerase D	29.7454	29.237	29.154	29.5966	28.9249	29.2961	28.8459	29.3654	0.84761	-0.325198
ZFHX4	Zinc finger homeobox protein 4	25.2442	24.1692	25.4101	24.8239	24.11	23.3491	25.0196	25.867	0.211588	-0.325438
CPNE1	Copine-1	26.7503	26.0488	26.7586	26.5091	25.8776	26.0125	26.0417	26.8307	0.55711	-0.326059
TFE3;TFEC;MITF	Transcription factor E3;Transcription factor EC;Microphthalmia-associated transcription factor	24.911	25.7156	25.6877	25.8839	24.4689	25.8208	25.8966	24.7049	0.322631	-0.326721
HSPA8	Heat shock cognate 71 kDa protein	32.9827	33.1407	33.2947	32.9245	32.8887	32.8914	32.5098	32.7414	1.4353	-0.327875
ACTR10	Actin-related protein 10	25.3942	25.8935	25.4565	25.9849	23.4374	25.8432	26.1759	25.9594	0.196174	-0.328271
MBD3	Methyl-CpG-binding domain protein 3	28.4039	28.4999	27.6857	28.3633	27.9188	27.8994	27.6655	28.1558	0.7652	-0.328309
PUS1	tRNA pseudouridine synthase;tRNA pseudouridine synthase A, mitochondrial	25.5512	25.4556	25.5041	25.2891	24.8039	25.5013	24.8595	25.3198	0.925524	-0.328915
EEF1A1;EEF1A1P5	Elongation factor 1-alpha 1;Putative elongation factor 1-alpha-like 3;Elongation factor 1-alpha	35.5094	35.7637	35.791	36.1306	35.1714	35.392	35.4627	35.8517	0.869951	-0.329247
LZIC	Protein LZIC	27.3118	27.9094	27.2867	28.0703	26.9335	27.3449	26.934	28.0475	0.445563	-0.329563
SELENBP1	Selenium-binding protein 1	24.869	24.7511	23.6917	24.7754	23.6058	23.0467	24.8365	25.2728	0.22605	-0.33134
STAM	Signal transducing adapter molecule 1	27.842	28.65	29.0303	28.8174	27.58	28.4808	28.3444	28.6081	0.424126	-0.331622
ENSA	Alpha-endosulfine	31.4391	31.5097	31.2967	31.6939	31.2484	31.3804	30.944	31.0398	1.37654	-0.33173
FKBP5	Peptidyl-prolyl cis-trans isomerase FKBP5;Peptidyl-prolyl cis-trans isomerase FKBP5, N-terminally processed	25.4288	23.4172	25.7383	23.369	24.0181	23.9077	23.91	24.7902	0.195106	-0.331859
MPST	3-mercaptopyruvate sulfurtransferase;Sulfurtransferase	25.1601	24.6113	24.7939	24.2857	24.5241	24.7481	24.1556	24.0891	0.669918	-0.333519
OTUB1	Ubiquitin thioesterase OTUB1	27.5713	27.421	27.3612	27.1777	26.7124	27.5951	26.9591	26.9252	0.804114	-0.334821
RBBP5	Retinoblastoma-binding protein 5	26.7375	27.7753	27.6074	27.3051	26.4675	27.696	27.434	26.4742	0.374109	-0.338393
TAF15	TATA-binding protein-associated factor 2N	27.0588	28.4059	29.1673	28.9116	27.5943	28.0798	27.6526	28.8589	0.250427	-0.339493
RANBP2	E3 SUMO-protein ligase RanBP2	34.8969	34.8844	34.7312	34.596	34.6633	34.2393	34.8942	33.9518	0.749968	-0.339967
DIS3	Exosome complex exonuclease RRP44	32.6835	32.8901	32.7657	32.8323	32.3526	32.2947	32.5432	32.6145	2.08784	-0.341681
TIA1	Nucleolysin TIA-1 isoform p40	26.4251	23.1438	24.7939	22.6169	24.0204	25.7598	23.2227	22.6076	0.115661	-0.342289
ZMYM4	Zinc finger MYM-type protein 4	30.2424	30.2238	29.8574	30.2082	29.703	29.4626	29.8347	30.1621	1.02515	-0.342367
FKBP4	Peptidyl-prolyl cis-trans isomerase FKBP4;Peptidyl-prolyl cis-trans isomerase FKBP4, N-terminally processed	30.647	30.7421	30.6712	30.6629	30.5753	30.6224	30.2577	29.8954	1.04849	-0.343103
POLRMT	DNA-directed RNA polymerase, mitochondrial	24.0781	25.6132	25.8997	25.3712	26.0022	25.1982	22.8463	25.5429	0.163252	-0.343132
CBX2	Chromobox protein homolog 2	28.937	28.4701	28.5564	28.7237	28.1235	28.531	28.3267	28.3327	1.38807	-0.34338
HSDL2	Hydroxysteroid dehydrogenase-like protein 2	26.2666	25.8202	25.736	26.8502	26.7114	25.4199	24.5381	26.6217	0.24219	-0.345476
EXOC2	Exocyst complex component 2	23.6363	23.6293	24.2762	23.6892	23.5659	23.3315	22.9005	24.0507	0.563896	-0.345621
ZC3HC1	Nuclear-interacting partner of ALK	26.157	26.0883	25.4582	25.3243	26.3883	24.6498	25.1099	25.4842	0.352632	-0.348915
VWA9	von Willebrand factor A domain-containing protein 9	24.2931	22.9681	22.6462	22.2644	22.6686	22.2575	22.4717	23.377	0.289349	-0.349265
CALR	Calreticulin	28.9016	28.6763	29.5994	29.3658	28.065	29.3233	28.1633	29.5943	0.334417	-0.349294
RSRC1	Serine/Arginine-related protein 53	27.9356	27.9938	27.4221	27.9725	28.2704	26.6465	27.7236	27.2845	0.419214	-0.349745
STMN2	Stathmin;Stathmin-2	30.1529	30.2867	30.1562	30.9941	30.0092	30.1156	29.6618	30.3963	0.672804	-0.351761
VPS37A	Vacuolar protein sorting-associated protein 37A	25.9494	24.5633	24.5382	24.9835	24.8238	24.6812	24.4279	24.692	0.468495	-0.352374
FNBP4	Formin-binding protein 4	30.2342	30.3563	29.9647	30.3497	30.1719	29.836	29.5585	29.9282	1.18735	-0.352579
CAPZB	F-actin-capping protein subunit beta	29.6698	29.2387	29.0657	28.9347	28.4871	28.8188	29.5826	28.6087	0.5617	-0.352904
PINX1	PIN2/TERF1-interacting telomerase inhibitor 1	25.6065	25.1516	25.511	25.4483	23.4075	25.8608	25.7449	25.2785	0.251931	-0.35645
DDX39B	Spliceosome RNA helicase DDX39B	30.611	30.7493	30.8818	30.2458	30.4697	30.0943	30.0648	30.4327	1.06178	-0.356583
CTNND1	Catenin delta-1	31.2764	31.0398	31.2864	30.9887	30.7899	30.7621	30.47	31.1402	1.19303	-0.35726
TSNAX;DISC1	Translin-associated protein X	30.2529	31.1979	30.4456	31.14	30.4539	30.4098	30.0792	30.6628	0.635197	-0.357704
PGM2	Phosphoglucomutase-2	23.2451	25.0353	24.9486	24.5666	23.7961	24.8316	23.9981	23.727	0.313392	-0.360654
ARL1	ADP-ribosylation factor-like protein 1	24.947	24.7977	25.6119	25.1531	25.3514	24.5221	24.2243	24.9665	0.552652	-0.361395
PDE4DIP	Myomegalin	25.9163	26.0952	27.8616	31.6772	32.9368	25.7849	25.6705	25.701	0.057254	-0.364282
DSCR3	Down syndrome critical region protein 3	27.0816	27.3475	27.0026	27.1666	27.0862	26.3359	26.1739	27.5427	0.507301	-0.36492
ATP5F1	ATP synthase F(0) complex subunit B1, mitochondrial	28.2099	27.8449	30.5735	27.6223	28.6767	28.1618	28.3642	27.5875	0.200942	-0.365093
GLMN	Glomulin	25.8553	26.3266	26.8728	26.6927	25.4535	27.1384	25.3771	26.3102	0.331939	-0.367064
CWC27	Peptidyl-prolyl cis-trans isomerase CWC27 homolog	29.9592	29.8523	29.7353	29.6628	29.1242	29.7657	29.0977	29.7463	0.955038	-0.368896
CTTN	Src substrate cortactin	34.0444	34.2115	33.9754	34.4511	33.7296	34.0242	33.7694	33.6815	1.52312	-0.369433
PGM1	Phosphoglucomutase-1	25.9715	26.6475	26.3436	25.6576	26.441	24.9635	25.9986	25.7386	0.43702	-0.36963
CHD8	Chromodomain-helicase-DNA-binding protein 8	30.6249	30.5206	30.5861	30.2319	30.1782	29.9824	30.3669	29.953	1.52268	-0.370758
SRCAP	Helicase SRCAP	30.0767	30.4628	30.4208	30.3351	30.1223	29.8254	30.218	29.6407	1.24035	-0.372245
DDX39A	ATP-dependent RNA helicase DDX39A	26.2283	25.9967	26.1797	26.1028	25.5456	26.0826	25.0552	26.333	0.610359	-0.372768
WDR82	WD repeat-containing protein 82	27.1936	26.8947	27.0012	27.395	26.7927	26.5209	26.837	26.8413	1.49516	-0.373143
DARS	Aspartate--tRNA ligase, cytoplasmic	29.495	28.8442	29.2104	28.8083	28.8684	28.761	28.3266	28.907	0.899022	-0.373707
WDR36	WD repeat-containing protein 36	26.6023	26.2885	26.7905	25.1335	26.0005	25.9449	25.366	26.007	0.410483	-0.374086
FKBP3	Peptidyl-prolyl cis-trans isomerase FKBP3	29.8667	30.5996	30.3447	29.8097	30.1496	29.8766	29.5571	29.5326	0.773479	-0.376187
PKM	Pyruvate kinase PKM;Pyruvate kinase	33.8249	33.5772	33.8447	33.5369	33.3766	33.2789	33.386	33.2366	2.26701	-0.376411
RALY	RNA-binding protein Raly	28.6232	28.6343	28.3193	28.9753	28.1605	28.5491	28.1381	28.1974	1.20167	-0.376732
DSP	Desmoplakin	30.1505	29.8999	29.5252	29.4965	29.6581	29.0668	29.2472	29.5806	0.918812	-0.379843
2011-09-01	Septin-11	27.8482	27.1	27.8039	27.6775	26.7918	27.244	27.4919	27.3767	0.823461	-0.381293
STK26;STK25	Serine/threonine-protein kinase 26	27.6136	27.6368	27.5234	27.6	27.1245	27.0066	27.9565	26.76	0.712895	-0.381542
RAB1B;RAB1C	Ras-related protein Rab-1B;Putative Ras-related protein Rab-1C	23.9397	23.547	24.4225	24.2883	23.8354	23.6889	23.8568	23.2898	0.804528	-0.38163
HMGXB4	HMG domain-containing protein 4	25.8462	26.631	25.4289	25.3043	25.9644	24.456	26.1054	25.1563	0.335189	-0.382082
AKR7A2	Aflatoxin B1 aldehyde reductase member 2	24.813	24.2924	24.7885	24.6966	22.8428	24.4782	24.6048	25.1362	0.317099	-0.382135
PJA1	E3 ubiquitin-protein ligase Praja-1	24.7856	26.3156	25.4092	25.8071	25.9814	25.6339	24.21	24.9566	0.320552	-0.383906
GAR1	H/ACA ribonucleoprotein complex subunit 1	25.9325	26.0942	25.8439	25.8876	25.0394	25.9483	25.3627	25.8693	0.872687	-0.384654
MAD2L1	Mitotic spindle assembly checkpoint protein MAD2A	28.299	28.388	29.1558	28.6789	28.5451	28.0067	28.2476	28.1818	0.869	-0.385102
CPSF2	Cleavage and polyadenylation specificity factor subunit 2	28.0383	27.8538	27.8843	27.606	27.5274	26.9721	28.12	27.2198	0.713915	-0.385763
SMAD5;SMAD1;SMAD3;SMAD2;SMAD9	Mothers against decapentaplegic homolog 5;Mothers against decapentaplegic homolog 1;Mothers against decapentaplegic homolog;Mothers against decapentaplegic homolog 3;Mothers against decapentaplegic homolog 9;Mothers against decapentaplegic homolog 2	23.9258	23.2913	24.2704	25.0131	23.5015	23.2591	24.658	23.5385	0.348462	-0.385888
IPO11	Importin-11	25.6461	25.5154	25.8419	24.9275	24.134	26.2078	25.978	24.0599	0.260445	-0.387797
PUS7	Pseudouridylate synthase 7 homolog	31.3351	31.398	31.2301	31.5178	30.7344	31.216	30.9128	31.0623	1.76332	-0.388836
LIN28B	Protein lin-28 homolog B	23.2242	25.4329	24.8765	25.4526	23.3913	24.2147	24.3024	25.5188	0.229625	-0.389732
PSAT1	Phosphoserine aminotransferase	31.432	31.7019	31.829	31.3692	31.4184	31.3076	31.2334	30.8115	1.19706	-0.390278
TTC12	Tetratricopeptide repeat protein 12	23.8612	23.6335	23.6291	23.9899	23.9971	23.5791	23.0061	22.9688	0.729067	-0.390636
RNASEH2B	Ribonuclease H2 subunit B	26.1708	26.4455	26.6153	26.549	23.1982	26.2498	27.2751	27.4908	0.150403	-0.391643
IGBP1	Immunoglobulin-binding protein 1	28.0788	28.5324	28.0469	28.4927	26.5558	27.6019	28.4515	28.9686	0.303958	-0.393213
ERCC3	TFIIH basal transcription factor complex helicase XPB subunit	26.5029	26.5763	27.1504	26.5028	26.2422	26.1102	25.6564	27.1502	0.516979	-0.393365
DUT	Deoxyuridine 5-triphosphate nucleotidohydrolase, mitochondrial	29.636	30.0022	29.7348	30.3167	29.2769	29.5336	29.4438	29.8614	1.03947	-0.393466
TRMT112	Multifunctional methyltransferase subunit TRM112-like protein	27.1081	27.9643	27.9611	28.4392	27.1324	27.5495	27.4841	27.7286	0.616179	-0.394531
TIGAR	Fructose-2,6-bisphosphatase TIGAR	27.4163	27.7176	27.5581	28.16	26.9719	27.3956	27.0185	27.8843	0.727042	-0.395406
RRS1	Ribosome biogenesis regulatory protein homolog	27.1122	27.5079	28.1403	27.5178	27.3368	26.9335	26.5948	27.8289	0.539477	-0.39607
PHAX	Phosphorylated adapter RNA export protein	29.6344	29.5169	28.9838	29.0179	28.958	28.2329	29.1818	29.1863	0.686417	-0.398504
PSMC1	26S protease regulatory subunit 4	31.0354	31.1054	30.9771	31.0297	30.6987	31.0147	30.8145	30.0124	0.933906	-0.401828
EDRF1	Erythroid differentiation-related factor 1	23.1043	23.9105	23.4893	23.5392	23.3452	23.3734	23.2074	22.5063	0.755931	-0.40275
ERH	Enhancer of rudimentary homolog	28.7206	29.1995	29.0406	29.4037	28.0976	29.2059	28.7302	28.7156	0.734947	-0.403758
HAUS6	HAUS augmin-like complex subunit 6	32.4803	32.7206	32.2301	32.7094	32.2598	31.9351	32.2329	32.0965	1.58308	-0.404015
PDE4D	cAMP-specific 3,5-cyclic phosphodiesterase 4D	29.9578	30.2341	29.258	30.2805	30.0088	29.6731	29.1735	29.2553	0.632205	-0.404946
HSPA14	Heat shock 70 kDa protein 14	26.1612	26.2981	26.1939	26.4893	25.7602	25.4805	26.0733	26.2074	1.19325	-0.405255
C7orf26	Uncharacterized protein C7orf26	26.2329	25.6464	26.0235	25.8984	26.0866	23.1492	26.4261	26.5134	0.197328	-0.406437
GID8	Glucose-induced degradation protein 8 homolog	24.5485	24.1856	24.7597	23.5536	23.5438	23.925	23.5687	24.3786	0.583694	-0.407844
PHF23	PHD finger protein 23	25.6973	24.9622	24.9378	25.2475	24.7515	24.5893	24.9064	24.9509	1.1025	-0.411642
RPS20	40S ribosomal protein S20	30.2876	29.287	29.8076	30.0702	29.3818	29.7346	29.3177	29.3714	0.881179	-0.411706
PRPSAP2	Phosphoribosyl pyrophosphate synthase-associated protein 2	25.8825	25.9102	26.5046	26.1714	27.4837	24.7657	23.2062	27.3642	0.149456	-0.412245
YKT6	Synaptobrevin homolog YKT6	27.8508	27.3791	27.8862	28.6229	27.1367	27.9893	26.8735	28.0854	0.470652	-0.413524
SHCBP1	SHC SH2 domain-binding protein 1	29.1849	29.7342	29.3687	30.2015	29.4789	29.1918	28.6031	29.5598	0.633289	-0.413921
ATIC	Bifunctional purine biosynthesis protein PURH;Phosphoribosylaminoimidazolecarboxamide formyltransferase;IMP cyclohydrolase	29.6793	29.4238	29.8262	28.9141	29.4279	28.8691	29.4269	28.461	0.641637	-0.414642
IFT43	Intraflagellar transport protein 43 homolog	23.1521	24.3038	24.1502	24.6742	23.8586	23.6771	22.7506	24.3351	0.390943	-0.414719
RBBP4	Histone-binding protein RBBP4	31.4408	31.7266	31.2695	30.9996	31.246	30.9775	30.9406	30.6054	1.07682	-0.416752
CDK2AP1;CDK2AP2	Cyclin-dependent kinase 2-associated protein 1;Cyclin-dependent kinase 2-associated protein 2	25.7025	26.7782	25.8192	26.3508	25.6187	25.4855	25.5157	26.3529	0.617394	-0.419448
RAPH1	Ras-associated and pleckstrin homology domains-containing protein 1	27.6057	28.8776	29.2463	29.2437	29.5574	28.4289	28.18	27.1288	0.274399	-0.419549
CLTC	Clathrin heavy chain;Clathrin heavy chain 1	30.705	30.4164	31.8531	29.8053	30.3257	29.9971	30.3962	30.3794	0.42524	-0.420314
EXD2	Exonuclease 3-5 domain-containing protein 2	24.7272	24.5899	25.2287	24.269	23.6599	24.8351	24.2015	24.434	0.635517	-0.421077
CDK11A;CDK11B;CDC2L1	Cyclin-dependent kinase 11A;Cyclin-dependent kinase 11B	27.4006	28.0003	27.8942	27.6387	27.9369	26.9876	27.0234	27.2942	0.818939	-0.422923
PRPF38B	Pre-mRNA-splicing factor 38B	25.8396	27.0955	27.1993	27.5842	26.091	27.2192	26.5294	26.1864	0.409256	-0.423141
ENAH	Protein enabled homolog	31.8733	32.3364	31.9242	32.2904	31.6934	31.7494	31.757	31.527	1.74029	-0.424365
KAT7	Histone acetyltransferase;Histone acetyltransferase KAT7	26.2165	24.6169	24.2678	22.9742	23.285	24.4781	24.1219	24.4908	0.237311	-0.424887
ZMYND8	Protein kinase C-binding protein 1	30.8012	30.8973	30.8416	31.2279	30.4929	30.671	30.425	30.4681	2.06856	-0.427761
TRMT1	tRNA (guanine(26)-N(2))-dimethyltransferase	25.7039	25.0886	24.8795	24.9819	24.6483	24.4325	24.2917	25.5701	0.588962	-0.427804
STX18	Syntaxin-18	23.4759	25.5947	25.4211	25.204	24.2704	24.5696	24.0658	25.0772	0.341879	-0.428145
MAGED2	Melanoma-associated antigen D2	30.1447	30.2689	30.595	31.0376	30.2518	30.1797	29.4979	30.4032	0.743144	-0.428366
BYSL	Bystin	27.8922	28.3843	28.1549	28.1507	27.384	27.5557	27.6355	28.292	0.988909	-0.428747
ZZZ3	ZZ-type zinc finger-containing protein 3	25.9274	26.0985	26.3115	26.5662	23.8887	26.6244	25.9555	26.7159	0.26258	-0.429776
CEP78	Centrosomal protein of 78 kDa	24.5246	24.2897	24.5968	24.2096	24.1697	22.8648	23.0601	25.8052	0.259118	-0.430227
NOP56	Nucleolar protein 56	29.4807	29.6687	29.4469	29.1974	29.2547	28.8027	29.4079	28.6063	1.05581	-0.430491
NSDHL	Sterol-4-alpha-carboxylate 3-dehydrogenase, decarboxylating	25.8306	25.7823	26.4113	25.6562	25.9844	24.6329	25.5824	25.748	0.601212	-0.433204
EIF2S1	Eukaryotic translation initiation factor 2 subunit 1	30.2151	30.2464	29.9766	30.0206	29.5797	29.3755	29.7349	30.0213	1.54752	-0.436812
NPAT	Protein NPAT	27.4875	27.2604	27.6315	27.315	27.0335	26.6771	27.148	27.0881	1.7449	-0.436914
STXBP1	Syntaxin-binding protein 1	25.8736	27.0323	27.5231	27.6255	26.5242	26.5221	26.5665	26.6926	0.494765	-0.437273
TUBA1A;TUBA3C;TUBA3E	Tubulin alpha-1A chain;Tubulin alpha-3C/D chain;Tubulin alpha-3E chain	33.7769	33.8326	33.8769	34.0029	33.5545	33.1482	33.3009	33.7333	1.70621	-0.438102
RPL31	60S ribosomal protein L31	30.7185	29.8639	30.6686	30.3026	30.0646	29.441	30.3012	29.9908	0.813706	-0.438993
VPS16	Vacuolar protein sorting-associated protein 16 homolog	25.1948	23.6845	23.9697	24.1535	25.379	24.1935	22.6876	22.9837	0.257967	-0.439692
LIG1	DNA ligase 1;DNA ligase	29.6285	29.5754	29.7997	29.4982	29.0837	29.1343	29.3132	29.21	2.7895	-0.440122
ZC3H18	Zinc finger CCCH domain-containing protein 18	31.2786	31.0827	30.8376	31.0758	30.6653	30.8981	30.7418	30.2016	1.34865	-0.44197
DHX36	ATP-dependent RNA helicase DHX36	29.5069	29.2357	29.2144	29.4923	28.4436	29.1809	28.9543	29.0931	1.28994	-0.444337
SNX9	Sorting nexin-9	31.1945	31.4049	31.3239	31.7487	30.929	31.1793	30.865	30.9191	1.74793	-0.444909
COPS3	COP9 signalosome complex subunit 3	27.9072	27.8479	28.0281	28.3119	27.1497	27.791	27.0581	28.3136	0.692418	-0.445673
USP22	Ubiquitin carboxyl-terminal hydrolase 22	29.3042	28.3312	29.0757	29.7077	27.3398	28.9139	29.0385	29.3435	0.360798	-0.445783
LRRC7	Leucine-rich repeat-containing protein 7	22.9398	25.8032	23.8931	23.8892	24.3367	23.7061	23.0297	23.6671	0.282021	-0.446431
HTATSF1	HIV Tat-specific factor 1	30.9611	29.9441	30.9394	31.3139	29.332	31.4079	31.3104	29.3213	0.282512	-0.44675
SLAIN2	SLAIN motif-containing protein 2	26.3101	26.2764	26.632	26.7743	26.0463	25.7293	25.9905	26.438	1.24191	-0.447174
H2AFY2	Core histone macro-H2A.2	25.6804	25.0201	25.0295	25.1696	25.6411	25.2802	23.9294	24.2568	0.463901	-0.448018
CLIC4	Chloride intracellular channel protein 4	27.2764	26.8695	26.0536	27.0288	26.018	27.0138	26.3708	26.0336	0.600455	-0.448023
BICD2	Protein bicaudal D homolog 2	30.3049	29.9654	29.5738	29.2357	29.2913	29.0686	29.7895	29.1199	0.787836	-0.452621
RBM12B	RNA-binding protein 12B	28.9228	28.5362	28.5824	28.2093	27.9958	28.0765	28.0857	28.2809	1.54426	-0.45294
CDV3	Protein CDV3 homolog	31.5719	32.1093	31.8621	32.3234	31.2854	31.7889	31.3265	31.6494	1.1748	-0.454109
STUB1	E3 ubiquitin-protein ligase CHIP	30.9573	30.9352	31.1018	31.1826	30.4333	30.3318	30.4596	31.1341	1.24787	-0.454501
AIMP2	Aminoacyl tRNA synthase complex-interacting multifunctional protein 2	28.9213	27.5663	27.7796	27.8743	27.8327	27.4144	26.9796	28.0946	0.543485	-0.455045
C18orf25;ARKL1	Uncharacterized protein C18orf25	27.5657	28.4385	27.9044	28.468	28.0061	26.8788	27.4576	28.212	0.576784	-0.455497
STRAP	Serine-threonine kinase receptor-associated protein	31.2426	30.8345	30.4989	30.7125	30.3339	30.2702	30.4057	30.4546	1.51952	-0.455993
ACTL6A	Actin-like protein 6A	24.928	25.0862	24.5309	25.4609	24.5809	25.8204	25.468	22.31	0.225936	-0.456695
CCT6A	T-complex protein 1 subunit zeta	32.8163	32.6673	33.0052	32.4408	32.3224	32.2956	32.2108	32.2734	2.02493	-0.45686
KANSL3	KAT8 regulatory NSL complex subunit 3	25.2848	25.8066	25.4415	25.7192	24.0429	25.4745	25.5647	25.3422	0.566441	-0.456941
KPNA1	Importin subunit alpha-5;Importin subunit alpha-5, N-terminally processed	28.0415	28.1036	28.4864	28.7421	27.5302	27.6321	27.9729	28.4056	0.900727	-0.45819
WRN	Werner syndrome ATP-dependent helicase	24.3257	24.4719	24.4156	24.4248	24.8794	23.0409	23.2974	24.5835	0.448854	-0.459208
CCAR2	Cell cycle and apoptosis regulator protein 2	30.4836	30.5174	30.4138	30.1273	29.9771	29.6524	29.9905	30.0839	1.91858	-0.459553
H2AFV;H2AFZ	Histone H2A.V;Histone H2A.Z;Histone H2A	34.5005	34.1214	33.8462	33.7463	33.6675	33.6536	33.5186	33.5245	1.42909	-0.462508
ZFAND1	AN1-type zinc finger protein 1	26.9706	27.3829	26.6939	27.3911	26.9951	26.8622	26.2657	26.464	0.990298	-0.462899
KIF2A	Kinesin-like protein KIF2A	28.1831	28.3426	28.0075	27.8547	27.2808	27.5853	27.5706	28.0973	1.22386	-0.463469
DDX52	Probable ATP-dependent RNA helicase DDX52	28.5401	27.8823	27.9707	27.2822	26.0808	27.3614	28.1419	28.2311	0.358197	-0.464993
ASUN	Protein asunder homolog	29.6413	29.5412	29.2771	29.6644	29.118	28.816	28.9153	29.4092	1.59079	-0.466391
ATP6V1A	V-type proton ATPase catalytic subunit A	29.9917	30.5575	30.4502	30.6025	29.9195	30.1235	29.7983	29.8866	1.6222	-0.468505
EIF3L	Eukaryotic translation initiation factor 3 subunit L	29.4505	29.8521	30.2779	29.4358	29.2997	29.5286	28.8881	29.4241	0.987636	-0.468943
XRCC6	X-ray repair cross-complementing protein 6	32.3849	32.4097	32.442	32.13	31.8596	31.5596	31.8534	32.2156	1.66866	-0.469579
ACTR2	Actin-related protein 2	28.4097	28.5975	28.9519	28.1484	27.6076	28.375	28.3526	27.8931	0.954086	-0.46983
UQCR10	Cytochrome b-c1 complex subunit 9	27.2034	27.5022	28.3541	26.6934	26.9884	27.0362	26.6893	27.1598	0.616273	-0.469853
SRRT	Serrate RNA effector molecule homolog	30.59	30.491	30.3654	30.0091	30.2654	29.9896	29.8762	29.4365	1.15709	-0.471931
NCBP1	Nuclear cap-binding protein subunit 1	24.7029	23.7881	25.7102	24.2498	23.0745	25.0658	24.176	24.245	0.350612	-0.472417
PCCA	Propionyl-CoA carboxylase alpha chain, mitochondrial	35.7636	35.7856	35.6544	35.6281	35.15	35.3379	35.4073	35.0466	2.67036	-0.472466
PPP2R5D	Serine/threonine-protein phosphatase 2A 56 kDa regulatory subunit delta isoform	29.7816	29.7259	29.6142	29.9061	29.0199	29.1739	29.1189	29.8247	1.30422	-0.472598
SETD1A	Histone-lysine N-methyltransferase SETD1A	29.9338	28.5817	27.5782	27.5111	28.2531	27.75	27.9404	27.7692	0.351963	-0.47303
ORC2	Origin recognition complex subunit 2	28.7748	30.0936	29.7363	29.7051	29.2966	28.3459	29.189	29.5738	0.578401	-0.476131
SET;SETSIP	Protein SET;Protein SETSIP	32.9941	33.1903	32.7135	32.7646	32.2228	32.4334	32.3939	32.7069	1.73067	-0.476363
FAM192A	Protein FAM192A	28.8818	29.0035	28.7861	29.1972	28.0746	28.7339	28.6776	28.4729	1.47731	-0.47739
PAIP1	Polyadenylate-binding protein-interacting protein 1	28.0584	27.2984	27.1855	27.3131	26.6661	26.9129	26.8094	27.5567	0.854508	-0.477561
MTCH2	Mitochondrial carrier homolog 2	26.0597	25.7849	30.1988	24.9795	26.3977	26.3318	26.0822	26.3007	0.156249	-0.477644
PTPN11	Tyrosine-protein phosphatase non-receptor type 11	30.5041	30.7706	30.5747	30.682	30.2312	30.0131	30.1652	30.2076	3.11208	-0.478593
RPS28	40S ribosomal protein S28	23.5863	27.0224	26.7123	26.6911	26.3169	24.0431	24.1587	27.5699	0.156189	-0.480872
IRAK1	Interleukin-1 receptor-associated kinase 1	29.4704	28.6058	28.302	28.722	28.8881	28.2905	28.7114	27.284	0.505648	-0.48157
NOP16	Nucleolar protein 16	24.808	25.8025	26.2063	26.1037	23.8211	25.3907	25.2846	26.4957	0.322077	-0.482123
TSN	Translin	27.2871	27.6001	28.6691	26.796	28.236	27.0205	25.9166	27.2501	0.331705	-0.48228
RPL29	60S ribosomal protein L29	30.9514	30.3731	31.1875	31.1099	29.7682	31.0454	30.3373	30.5316	0.738598	-0.484828
IGF2BP2	Insulin-like growth factor 2 mRNA-binding protein 2	30.4279	30.6873	30.6867	30.8991	29.782	30.3754	30.2537	30.3496	1.54821	-0.485054
SYMPK	Symplekin	27.9655	27.5179	28.6788	27.4952	27.4951	27.1981	27.4332	27.5826	0.845555	-0.487087
NUSAP1	Nucleolar and spindle-associated protein 1	24.3056	27.3303	26.9324	27.5194	25.7943	25.8979	26.1039	26.3394	0.264635	-0.488048
TFIP11	Tuftelin-interacting protein 11	31.2525	31.1973	31.1703	31.2962	30.4623	30.8779	30.7039	30.9195	2.40206	-0.488199
CYP51A1	Lanosterol 14-alpha demethylase	26.1261	25.9625	28.2107	25.0613	26.0679	25.6173	25.3914	26.321	0.293518	-0.490737
IMMT	MICOS complex subunit MIC60	29.215	28.9425	29.5315	28.2189	29.1697	28.6936	28.5815	27.499	0.498375	-0.491027
HMGB3	High mobility group protein B3	28.9315	28.0379	28.4687	28.5405	28.0085	28.338	28.2045	27.4541	0.942029	-0.493366
PREP	Prolyl endopeptidase	26.4684	26.4593	26.4031	25.1934	26.3788	25.1791	25.7413	25.251	0.549389	-0.493484
NSMCE1	Non-structural maintenance of chromosomes element 1 homolog	27.2234	27.063	26.8465	26.9048	26.8258	25.7971	26.8149	26.6258	0.980669	-0.49355
ATAD3A;ATAD3B;ATAD3C	ATPase family AAA domain-containing protein 3A;ATPase family AAA domain-containing protein 3B;ATPase family AAA domain-containing protein 3C	26.6505	26.7322	28.3636	25.7224	26.5507	25.9552	26.8688	26.119	0.364156	-0.493713
KIAA1429	Protein virilizer homolog	30.2261	30.6038	30.4806	30.3229	29.5749	29.7534	29.9292	30.3914	1.36389	-0.496121
GMPS	GMP synthase [glutamine-hydrolyzing]	30.6725	30.6888	30.3867	30.2963	29.7173	29.7547	30.2286	30.3495	1.40478	-0.498518
CDC73	Parafibromin	32.0772	31.9767	31.6719	31.3758	31.538	31.1934	31.5112	30.8643	1.16978	-0.498669
MCM9	DNA helicase MCM9	26.9922	27.4313	27.2709	26.921	26.7872	26.8363	26.5119	26.4831	1.79555	-0.499253
AAK1	AP2-associated protein kinase 1	29.8438	29.902	30.0579	30.303	29.6421	29.5121	29.585	29.3694	2.2556	-0.499496
NUP93	Nuclear pore complex protein Nup93	28.1498	27.1479	28.4137	27.2194	27.3378	27.6426	26.981	26.9708	0.668828	-0.499662
CRCP	DNA-directed RNA polymerase III subunit RPC9	23.6195	24.7989	23.5411	23.5901	21.8587	23.8259	24.4313	23.4329	0.340983	-0.500214
PM20D2	Peptidase M20 domain-containing protein 2	26.4277	22.7918	26.1856	26.1364	26.5504	23.0793	26.0774	23.8319	0.158924	-0.500637
AFF4	AF4/FMR2 family member 4	28.5523	29.1882	28.8331	28.7408	28.2836	28.1813	28.4584	28.388	1.84882	-0.50081
COX5A	Cytochrome c oxidase subunit 5A, mitochondrial	27.9666	27.3513	27.4721	27.437	27.3429	26.5056	27.3193	27.0555	1.09105	-0.500935
TALDO1	Transaldolase	29.758	29.14	29.3299	29.5652	29.4932	28.9444	28.461	28.8847	1.03449	-0.502467
NAA10	N-alpha-acetyltransferase 10	27.3031	27.5022	27.3445	27.4176	25.5556	27.7681	26.7538	27.4768	0.45809	-0.503311
GLOD4	Glyoxalase domain-containing protein 4	30.0014	30.1267	30.0001	30.4374	29.4982	29.6648	29.3456	30.0404	1.49414	-0.504166
WDR12	Ribosome biogenesis protein WDR12	27.8961	28.1886	27.3892	27.1253	27.3228	26.5901	27.4732	27.1902	0.81695	-0.505755
NF2	Merlin	28.0371	27.945	27.9815	28.5057	27.1954	28.3882	28.274	26.5865	0.512541	-0.506329
MAPRE2	Microtubule-associated protein RP/EB family member 2	27.2867	27.4697	27.1601	27.3806	26.8153	26.6542	26.5949	27.2069	1.79181	-0.506486
NPM1	Nucleophosmin	34.5317	34.641	34.47	34.9102	34.2454	34.1046	34.1415	34.0329	2.49749	-0.507111
CANX	Calnexin	31.144	30.8592	31.6049	30.7516	30.346	30.3966	30.6016	30.9856	1.10482	-0.507442
NUDT5	ADP-sugar pyrophosphatase	30.8451	31.0372	30.5762	31.2816	30.2807	30.6999	30.0531	30.6667	1.24931	-0.509936
API5	Apoptosis inhibitor 5	30.202	30.2048	30.287	30.8216	29.7772	29.8449	29.5111	30.3395	1.17733	-0.510664
COX4I1	Cytochrome c oxidase subunit 4 isoform 1, mitochondrial	27.4529	28.2784	29.875	27.4592	28.0282	27.619	27.5135	27.8576	0.384086	-0.511771
KIAA0196	WASH complex subunit strumpellin	30.6544	29.5963	29.6342	29.5975	28.8852	29.2052	29.3242	30.0081	0.711383	-0.514883
PRDX2	Peroxiredoxin-2	30.7726	30.9296	30.8403	31.2085	30.525	30.422	30.2163	30.527	2.28221	-0.515189
TMCO1	Transmembrane and coiled-coil domain-containing protein 1	24.5973	25.8015	27.9913	23.4478	26.3473	25.6787	23.7224	24.024	0.172645	-0.516391
RIPK2	Receptor-interacting serine/threonine-protein kinase 2	27.8791	27.6451	26.9766	28.3126	27.4689	26.9891	25.9449	28.3438	0.396212	-0.516666
CPSF3	Cleavage and polyadenylation specificity factor subunit 3	26.2349	25.6404	24.6849	24.6518	24.5364	24.3239	24.4759	25.8089	0.448448	-0.516737
SPR	Sepiapterin reductase	25.7712	25.7863	26.0118	26.1442	25.3589	25.2493	25.011	26.0191	1.16461	-0.518822
KARS	Lysine--tRNA ligase	29.198	28.8747	29.3268	28.6711	28.6063	28.4617	28.4395	28.4811	1.82562	-0.520513
[truncated: 1,502 more rows]

## Sheet: 156 high conf EYA4 interactors
Gene names	Protein names	-Log Student's T-test p-value EYA_Control	Student's T-test Difference EYA_Control (Log2)		***Proteins are sorted by -Log p-Value
CEP85	Centrosomal protein of 85 kDa	6.91272	2.39545
RBM14	RNA-binding protein 14	6.88636	3.49211
SFPQ	Splicing factor, proline- and glutamine-rich	6.85525	2.31013
KIAA0907	UPF0469 protein KIAA0907	6.82329	4.31319
BCL9	B-cell CLL/lymphoma 9 protein	6.26515	3.6939
NUDT21	Cleavage and polyadenylation specificity factor subunit 5	6.10452	2.28834
MCM10	Protein MCM10 homolog	5.87769	2.37166
LRIG2	Leucine-rich repeats and immunoglobulin-like domains protein 2	5.84356	2.4462
TCHP	Trichoplein keratin filament-binding protein	5.81197	2.069
RBM4	RNA-binding protein 4	5.81091	2.45021
MAML1	Mastermind-like protein 1	5.7984	5.72783
AMOT	Angiomotin	5.65281	2.5573
ZMIZ2	Zinc finger MIZ domain-containing protein 2	5.61116	2.52932
TNRC6B	Trinucleotide repeat-containing gene 6B protein	5.48869	2.11226
SF1	Splicing factor 1	5.38422	2.56411
RAVER1	Ribonucleoprotein PTB-binding 1	5.29388	2.21117
TROAP	Tastin	5.2768	2.2746
NCOR2	Nuclear receptor corepressor 2	5.2455	3.21157
RBM12	RNA-binding protein 12	5.21445	3.0439
PLK1	Serine/threonine-protein kinase PLK1	5.09694	3.46181
RBM42		5.0841	4.14031
CCDC120	Coiled-coil domain-containing protein 120	5.05088	2.78075
FYTTD1	UAP56-interacting factor	4.98032	3.60904
BCOR	BCL-6 corepressor	4.97731	3.16785
CHTF8	Chromosome transmission fidelity protein 8 homolog isoform 2	4.92838	4.41766
DAZAP1	DAZ-associated protein 1	4.91171	2.83526
CPSF6	Cleavage and polyadenylation specificity factor subunit 6	4.88498	2.22227
CSNK1A1;CSNK1A1L	Casein kinase I isoform alpha;Casein kinase I isoform alpha-like	4.88318	2.46868
SOBP	Sine oculis-binding protein homolog	4.84434	5.19076
PSPC1	Paraspeckle component 1	4.82611	2.00055
ATXN2L	Ataxin-2-like protein	4.81712	2.08575
RBM42	RNA-binding protein 42	4.76283	3.16007
C15orf39	Uncharacterized protein C15orf39	4.75928	6.13247
CCDC130	Coiled-coil domain-containing protein 130	4.74213	2.65729
EYA4	Eyes absent homolog;Eyes absent homolog 4	4.68553	8.55685
CKAP2L	Cytoskeleton-associated protein 2-like	4.65324	3.85832
AURKA	Aurora kinase A	4.63554	4.03608
RRP36	Ribosomal RNA processing protein 36 homolog	4.5874	3.31075
FAM222B	Protein FAM222B	4.57016	3.99952
RAD51C	DNA repair protein RAD51 homolog 3	4.56951	2.11479
WDR25	WD repeat-containing protein 25	4.42156	3.10414
ATN1	Atrophin-1	4.4083	6.62563
EWSR1	RNA-binding protein EWS	4.3787	2.8229
CCNK	Cyclin-K	4.34003	2.11503
JMJD1C	Probable JmjC domain-containing histone demethylation protein 2C	4.32519	5.45295
ZWINT	ZW10 interactor	4.30076	3.95146
BRCA2	Breast cancer type 2 susceptibility protein	4.28798	3.94863
SPTY2D1	Protein SPT2 homolog	4.27666	4.25881
CSNK1E	Casein kinase I isoform epsilon	4.22701	4.30101
ZNF503	Zinc finger protein 503	4.2134	4.79839
GSE1	Genetic suppressor element 1	4.1947	3.28867
PRR12	Proline-rich protein 12	4.16431	2.00006
TNRC6A	Trinucleotide repeat-containing gene 6A protein	4.13833	3.45735
CDKN2AIP	CDKN2A-interacting protein	4.0773	2.09202
GLTSCR1	Glioma tumor suppressor candidate region gene 1 protein	4.07539	2.28629
LRRC42	Leucine-rich repeat-containing protein 42	4.02639	3.87232
AUTS2	Autism susceptibility gene 2 protein	4.02406	2.51218
RBM4B	RNA-binding protein 4B	4.01063	5.48211
JUN	Transcription factor AP-1	3.94237	3.38929
UBN2	Ubinuclein-2	3.90091	2.236
UTP11L	Probable U3 small nucleolar RNA-associated protein 11	3.89241	4.12156
CIC		3.86469	2.45072
RBM33	RNA-binding protein 33	3.83582	2.43438
R3HDM1	R3H domain-containing protein 1	3.83422	2.27434
HSPB1	Heat shock protein beta-1	3.80052	2.4174
SNRPC	U1 small nuclear ribonucleoprotein C	3.8001	2.0538
PDRG1	p53 and DNA damage-regulated protein 1	3.78099	2.9346
CNOT4	CCR4-NOT transcription complex subunit 4	3.77071	2.43118
ELMSAN1	ELM2 and SANT domain-containing protein 1	3.75558	2.02551
NCOA3	Nuclear receptor coactivator 3	3.73509	4.09431
TRAPPC5	Trafficking protein particle complex subunit 5	3.72379	2.06323
CCNB2;CCNB2V	G2/mitotic-specific cyclin-B2	3.71084	2.26843
RBBP8	DNA endonuclease RBBP8	3.70577	7.06942
WDR33	wD repeat-containing protein 74	3.6902	2.10484
FBRSL1	Fibrosin-1-like protein	3.68306	5.61983
ZNF609	Zinc finger protein 609	3.67606	4.53962
ZNF185	Zinc finger protein 185	3.66886	3.27724
ATR	Serine/threonine-protein kinase ATR	3.65974	6.36538
MAGED1	Melanoma-associated antigen D1	3.63291	5.13473
SCNM1	Sodium channel modifier 1	3.62886	2.85245
KIAA1551	Uncharacterized protein KIAA1551	3.62675	2.55759
CIZ1	Cip1-interacting zinc finger protein	3.59472	4.9213
CBX4	E3 SUMO-protein ligase CBX4	3.5885	2.22759
MLF1	Myeloid leukemia factor 1	3.52147	4.16153
UNG	Uracil-DNA glycosylase	3.48291	2.1744
QKI	Protein quaking	3.44953	2.469
SPATS2L	SPATS2-like protein	3.44809	3.62245
CREBBP	CREB-binding protein	3.37283	2.21268
SF1	Splicing factor 1	3.36166	2.94835
PROSER1	Proline and serine-rich protein 1	3.33756	6.34463
SPATA2	Spermatogenesis-associated protein 2	3.30878	2.32046
ATP6V1F	V-type proton ATPase subunit F	3.29995	2.22946
MED15	Mediator of RNA polymerase II transcription subunit 15	3.27967	2.14717
RC3H1	Roquin-1	3.25705	2.48735
IP6K2	Inositol hexakisphosphate kinase 2	3.24682	4.10772
ZMIZ1	Zinc finger MIZ domain-containing protein 1	3.23555	2.23591
FAM195A	Protein FAM195A	3.19981	2.82303
ZC3H3	Zinc finger CCCH domain-containing protein 3	3.14478	4.86457
AMOTL1	Angiomotin-like protein 1	3.09848	3.65268
UFM1	Ubiquitin-fold modifier 1	3.0889	3.31385
TNRC6C	Trinucleotide repeat-containing gene 6C protein	3.07802	2.60223
UBE2L3	Ubiquitin-conjugating enzyme E2 L3	3.01813	2.18973
NCOA1	Nuclear receptor coactivator 1	3.00596	2.51542
PUM2	Pumilio homolog 2	2.99647	2.05289
C17orf53	Uncharacterized protein C17orf53	2.97241	3.46146
DYNC2LI1	Cytoplasmic dynein 2 light intermediate chain 1	2.97073	3.30961
RFX7	DNA-binding protein RFX7	2.96108	2.98545
NCOA2	Nuclear receptor coactivator 2	2.88144	2.11611
SF1		2.87191	2.84569
FOPNL	LisH domain-containing protein FOPNL	2.87113	2.25147
FBRS	Probable fibrosin-1	2.84759	2.487
TRIM8	Probable E3 ubiquitin-protein ligase TRIM8	2.76973	2.36959
GPS2	G protein pathway suppressor 2	2.76527	3.06762
SIX1;SIX2	Homeobox protein SIX1;Homeobox protein SIX2	2.54512	2.06008
SF3B4	Splicing factor 3B subunit 4	2.52954	4.23023
LDB1	LIM domain-binding protein 1	2.47502	2.46091
TCF3	Transcription factor E2-alpha	2.4654	3.70332
SENP2	Sentrin-specific protease 2	2.45939	3.57725
ARNT	Aryl hydrocarbon receptor nuclear translocator	2.42772	2.26172
RBM33		2.36762	2.08738
PELP1	Proline-, glutamic acid- and leucine-rich protein 1	2.35179	2.84339
AES	Amino-terminal enhancer of split	2.28824	2.88227
ATXN1L	Ataxin-1-like	2.2615	2.42108
PLK4	Serine/threonine-protein kinase PLK;Serine/threonine-protein kinase PLK4	2.25374	2.84477
WDR74	WD repeat-containing protein 74	2.22447	2.23541
PRRC2B		2.20393	2.18002
hCG_2043597		2.1639	2.30599
ALMS1	Alstrom syndrome protein 1	2.13482	2.8058
GTF2A1	Transcription initiation factor IIA subunit 1;Transcription initiation factor IIA alpha chain;Transcription initiation factor IIA beta chain	2.08758	2.24769
SNRPE	Small nuclear ribonucleoprotein E	2.08646	2.21219
ZNF703	Zinc finger protein 703	2.07908	3.17815
VPS37B	Vacuolar protein sorting-associated protein 37B	2.07877	2.33754
MPHOSPH9	M-phase phosphoprotein 9	2.0322	2.14243
KIAA0355	Uncharacterized protein KIAA0355	1.93887	2.23573
NDUFAF4	NADH dehydrogenase [ubiquinone] 1 alpha subcomplex assembly factor 4	1.91767	2.04234
MED27	Mediator of RNA polymerase II transcription subunit 27	1.86621	2.60572
PEF1	Peflin	1.84239	2.03689
CDC20	Cell division cycle protein 20 homolog	1.82738	3.58062
TPRN	Taperin	1.79898	2.63399
TCF4;TCF12	Transcription factor 12;Transcription factor 4	1.76553	2.29668
TET2	Methylcytosine dioxygenase TET2	1.76144	4.33704
PITX2;PITX1;PITX3	Pituitary homeobox 2;Pituitary homeobox 1;Pituitary homeobox 3	1.75091	2.59535
SSBP3;SSBP2	Single-stranded DNA-binding protein 3;Single-stranded DNA-binding protein 2	1.71761	2.20604
MED6	Mediator of RNA polymerase II transcription subunit 6	1.71404	2.07314
TAF9	Transcription initiation factor TFIID subunit 9	1.68918	3.18087
ZNF608	Zinc finger protein 608	1.63823	2.40258
TAB3	TGF-beta-activated kinase 1 and MAP3K7-binding protein 3	1.63801	3.14612
KBTBD13	Kelch repeat and BTB domain-containing protein 13	1.63428	5.3947
CHTOP	Chromatin target of PRMT1 protein	1.60169	2.78056
EP300	Histone acetyltransferase p300	1.53096	3.47293
DTX2	Probable E3 ubiquitin-protein ligase DTX2	1.52962	2.94928
ATP13A3	Probable cation-transporting ATPase 13A3	1.44862	2.72868
TIAL1	Nucleolysin TIAR	1.43973	2.04723
FOXJ3	Forkhead box protein J3	1.40449	2.65069
R3HDM2	R3H domain-containing protein 2	1.38915	3.01187
HDX	Highly divergent homeobox	1.3368	3.42023

## Sheet: Enriched Cellular Component GO
#term ID	term description	observed gene count	background gene count	strength	false discovery rate	matching proteins in your network (IDs)	matching proteins in your network (labels)
GO:0042382	Paraspeckles	4	6	1.94	6e-05	9606.ENSP00000266679,9606.ENSP00000300291,9606.ENSP00000343966,9606.ENSP00000349748	CPSF6,NUDT21,PSPC1,SFPQ
GO:0005847	mRNA cleavage and polyadenylation specificity factor complex	4	15	1.54	0.00079	9606.ENSP00000262577,9606.ENSP00000266679,9606.ENSP00000300291,9606.ENSP00000325377	ZC3H3,CPSF6,NUDT21,WDR33
GO:0010494	Cytoplasmic stress granule	6	73	1.03	0.0019	9606.ENSP00000305138,9606.ENSP00000338173,9606.ENSP00000356669,9606.ENSP00000358089,9606.ENSP00000378917,9606.ENSP00000386894	FAM195A,PUM2,RC3H1,TIAL1,ATXN2L,RBM4
GO:0000932	P-body	5	87	0.88	0.0344	9606.ENSP00000299505,9606.ENSP00000336783,9606.ENSP00000356669,9606.ENSP00000379144,9606.ENSP00000401946	KIAA0355,TNRC6C,RC3H1,TNRC6A,TNRC6B
GO:0090575	RNA polymerase II transcription regulator complex	9	163	0.86	0.00048	9606.ENSP00000234739,9606.ENSP00000262965,9606.ENSP00000349748,9606.ENSP00000351407,9606.ENSP00000360266,9606.ENSP00000370201,9606.ENSP00000392466,9606.ENSP00000452454,9606.ENSP00000481920	BCL9,TCF3,SFPQ,ARNT,JUN,TAF9,LDB1,GTF2A1,MED6
GO:0036464	Cytoplasmic ribonucleoprotein granule	11	231	0.8	0.0002	9606.ENSP00000299505,9606.ENSP00000305138,9606.ENSP00000336783,9606.ENSP00000338173,9606.ENSP00000356669,9606.ENSP00000357679,9606.ENSP00000358089,9606.ENSP00000378917,9606.ENSP00000379144,9606.ENSP00000386894,9606.ENSP00000401946	KIAA0355,FAM195A,TNRC6C,PUM2,RC3H1,CHTOP,TIAL1,ATXN2L,TNRC6A,RBM4,TNRC6B
GO:0005667	Transcription regulator complex	19	431	0.76	1.7e-07	9606.ENSP00000221561,9606.ENSP00000234739,9606.ENSP00000247182,9606.ENSP00000262965,9606.ENSP00000263253,9606.ENSP00000292035,9606.ENSP00000304169,9606.ENSP00000311747,9606.ENSP00000349748,9606.ENSP00000351407,9606.ENSP00000360266,9606.ENSP00000360371,9606.ENSP00000370104,9606.ENSP00000370201,9606.ENSP00000382628,9606.ENSP00000384018,9606.ENSP00000392466,9606.ENSP00000452454,9606.ENSP00000481920	AES,BCL9,SIX1,TCF3,EP300,MED27,PITX2,RBM14,SFPQ,ARNT,JUN,SSBP3,GPS2,TAF9,RBBP8,NCOR2,LDB1,GTF2A1,MED6
GO:0000922	Spindle pole	7	161	0.76	0.0156	9606.ENSP00000216911,9606.ENSP00000252992,9606.ENSP00000270861,9606.ENSP00000300093,9606.ENSP00000305204,9606.ENSP00000361540,9606.ENSP00000482968	AURKA,CEP85,PLK4,PLK1,CKAP2L,CDC20,ALMS1
GO:0005814	Centriole	6	142	0.74	0.046	9606.ENSP00000216911,9606.ENSP00000255759,9606.ENSP00000270861,9606.ENSP00000300093,9606.ENSP00000474071,9606.ENSP00000475489	AURKA,FOPNL,PLK4,PLK1,CCDC120,MPHOSPH9
GO:0016607	Nuclear speck	14	399	0.66	0.00025	9606.ENSP00000241502,9606.ENSP00000266679,9606.ENSP00000269397,9606.ENSP00000292599,9606.ENSP00000311747,9606.ENSP00000343966,9606.ENSP00000349748,9606.ENSP00000357679,9606.ENSP00000357901,9606.ENSP00000370201,9606.ENSP00000378917,9606.ENSP00000386894,9606.ENSP00000421689,9606.ENSP00000433071	FYTTD1,CPSF6,CBX4,MAML1,RBM14,PSPC1,SFPQ,CHTOP,SCNM1,TAF9,ATXN2L,RBM4,CSNK1A1,RBM4B
GO:0016604	Nuclear body	25	789	0.62	2.32e-07	9606.ENSP00000241502,9606.ENSP00000244520,9606.ENSP00000262367,9606.ENSP00000266679,9606.ENSP00000269397,9606.ENSP00000292599,9606.ENSP00000296257,9606.ENSP00000300291,9606.ENSP00000302120,9606.ENSP00000311747,9606.ENSP00000343741,9606.ENSP00000343966,9606.ENSP00000349748,9606.ENSP00000351407,9606.ENSP00000357679,9606.ENSP00000357901,9606.ENSP00000363055,9606.ENSP00000366604,9606.ENSP00000370201,…	FYTTD1,SNRPC,CREBBP,CPSF6,CBX4,MAML1,SENP2,NUDT21,TRIM8,RBM14,ATR,PSPC1,SFPQ,ARNT,CHTOP,SCNM1,ZWINT,SF1,TAF9,ATXN2L,NCOR2,RBM4,NCOA2,CSNK1A1,RBM4B
GO:1990904	Ribonucleoprotein complex	17	677	0.52	0.0014	9606.ENSP00000233078,9606.ENSP00000244496,9606.ENSP00000244520,9606.ENSP00000262633,9606.ENSP00000266679,9606.ENSP00000271628,9606.ENSP00000311747,9606.ENSP00000358089,9606.ENSP00000362105,9606.ENSP00000363228,9606.ENSP00000366604,9606.ENSP00000370201,9606.ENSP00000379144,9606.ENSP00000400591,9606.ENSP00000421689,9606.ENSP00000432119,9606.ENSP00000465776	DAZAP1,RRP36,SNRPC,RBM42,CPSF6,SF3B4,RBM14,TIAL1,UTP11L,RBM12,SF1,TAF9,TNRC6A,SNRPE,CSNK1A1,WDR74,CCDC130
GO:0005730	Nucleolus	23	924	0.51	6.29e-05	9606.ENSP00000244496,9606.ENSP00000247182,9606.ENSP00000252992,9606.ENSP00000270861,9606.ENSP00000271628,9606.ENSP00000292035,9606.ENSP00000301396,9606.ENSP00000311747,9606.ENSP00000325377,9606.ENSP00000331103,9606.ENSP00000337991,9606.ENSP00000343966,9606.ENSP00000357679,9606.ENSP00000362105,9606.ENSP00000386894,9606.ENSP00000400142,9606.ENSP00000415822,9606.ENSP00000416799,9606.ENSP00000418268,…	RRP36,SIX1,CEP85,PLK4,SF3B4,MED27,PELP1,RBM14,WDR33,IP6K2,SPTY2D1,PSPC1,CHTOP,UTP11L,RBM4,EWSR1,ATXN1L,SPATA2,MCM10,CDKN2AIP,WDR74,RBM4B,SPATS2L
GO:0005813	Centrosome	14	565	0.51	0.0076	9606.ENSP00000216911,9606.ENSP00000252992,9606.ENSP00000255759,9606.ENSP00000270861,9606.ENSP00000300093,9606.ENSP00000300291,9606.ENSP00000305204,9606.ENSP00000324404,9606.ENSP00000361540,9606.ENSP00000369497,9606.ENSP00000370201,9606.ENSP00000421689,9606.ENSP00000474032,9606.ENSP00000482968	AURKA,CEP85,FOPNL,PLK4,PLK1,NUDT21,CKAP2L,TCHP,CDC20,BRCA2,TAF9,CSNK1A1,DYNC2LI1,ALMS1
GO:0005815	Microtubule organizing center	17	761	0.47	0.0051	9606.ENSP00000216911,9606.ENSP00000252992,9606.ENSP00000255759,9606.ENSP00000270861,9606.ENSP00000300093,9606.ENSP00000300291,9606.ENSP00000305204,9606.ENSP00000324404,9606.ENSP00000361540,9606.ENSP00000369497,9606.ENSP00000370201,9606.ENSP00000376568,9606.ENSP00000421689,9606.ENSP00000474032,9606.ENSP00000474071,9606.ENSP00000475489,9606.ENSP00000482968	AURKA,CEP85,FOPNL,PLK4,PLK1,NUDT21,CKAP2L,TCHP,CDC20,BRCA2,TAF9,MLF1,CSNK1A1,DYNC2LI1,CCDC120,MPHOSPH9,ALMS1
GO:0005654	Nucleoplasm	86	3973	0.45	2.38e-20	9606.ENSP00000216911,9606.ENSP00000233078,9606.ENSP00000234739,9606.ENSP00000241502,9606.ENSP00000242576,9606.ENSP00000244496,9606.ENSP00000244520,9606.ENSP00000247182,9606.ENSP00000255759,9606.ENSP00000262367,9606.ENSP00000262577,9606.ENSP00000262965,9606.ENSP00000263205,9606.ENSP00000263253,9606.ENSP00000266679,9606.ENSP00000269397,9606.ENSP00000271628,9606.ENSP00000286523,9606.ENSP00000292035,…	AURKA,DAZAP1,BCL9,FYTTD1,UNG,RRP36,SNRPC,SIX1,FOPNL,CREBBP,ZC3H3,TCF3,MED15,EP300,CPSF6,CBX4,SF3B4,ELMSAN1,MED27,MAML1,SENP2,PLK1,NUDT21,PELP1,TRIM8,PITX2,RBM14,ZMIZ2,ZNF609,DTX2,WDR33,IP6K2,ZMIZ1,RAD51C,TNRC6C,SPTY2D1,ATR,PSPC1,ATN1,SFPQ,ARNT,CHTOP,SCNM1,TIAL1,JUN,AMOT,NCOA3,CDC20,UTP11L,ZWINT,RBM12,SF1,BCOR,BRCA2,GPS2,TAF9,CCNK,ATXN2L,TNRC6A,CSNK1E,JMJD1C,RBBP8,NCOR2,NCOA1,RBM4,LDB1,NCOA2,EWSR1…
GO:0005694	Chromosome	35	1712	0.43	6.64e-06	9606.ENSP00000216911,9606.ENSP00000247182,9606.ENSP00000262367,9606.ENSP00000262965,9606.ENSP00000263253,9606.ENSP00000266679,9606.ENSP00000270861,9606.ENSP00000297977,9606.ENSP00000300093,9606.ENSP00000301396,9606.ENSP00000304169,9606.ENSP00000311778,9606.ENSP00000313500,9606.ENSP00000336701,9606.ENSP00000343741,9606.ENSP00000349748,9606.ENSP00000351407,9606.ENSP00000360266,9606.ENSP00000361066,…	AURKA,SIX1,CREBBP,TCF3,EP300,CPSF6,PLK4,HDX,PLK1,PELP1,PITX2,ZMIZ2,C17orf53,RAD51C,ATR,SFPQ,ARNT,JUN,NCOA3,FOXJ3,ZWINT,MAGED1,BRCA2,GLTSCR1,JMJD1C,RBBP8,NCOR2,NCOA1,LDB1,NCOA2,CHTF8,MCM10,CSNK1A1,RFX7,CIC
GO:0031981	Nuclear lumen	93	4733	0.41	4.47e-20	9606.ENSP00000216911,9606.ENSP00000233078,9606.ENSP00000234739,9606.ENSP00000241502,9606.ENSP00000242576,9606.ENSP00000244496,9606.ENSP00000244520,9606.ENSP00000247182,9606.ENSP00000252992,9606.ENSP00000255759,9606.ENSP00000262367,9606.ENSP00000262577,9606.ENSP00000262965,9606.ENSP00000263205,9606.ENSP00000263253,9606.ENSP00000266679,9606.ENSP00000269397,9606.ENSP00000270861,9606.ENSP00000271628,…	AURKA,DAZAP1,BCL9,FYTTD1,UNG,RRP36,SNRPC,SIX1,CEP85,FOPNL,CREBBP,ZC3H3,TCF3,MED15,EP300,CPSF6,CBX4,PLK4,SF3B4,ELMSAN1,MED27,MAML1,SENP2,HDX,PLK1,NUDT21,PELP1,TRIM8,PITX2,RBM14,ZMIZ2,ZNF609,DTX2,WDR33,IP6K2,ZNF703,ZMIZ1,RAD51C,TNRC6C,SPTY2D1,ATR,PSPC1,ATN1,SFPQ,ARNT,CHTOP,SCNM1,TIAL1,JUN,AMOT,NCOA3,CDC20,FOXJ3,UTP11L,ZWINT,RBM12,SF1,BCOR,BRCA2,GPS2,TAF9,CCNK,ATXN2L,TNRC6A,GLTSCR1,CSNK1E,JMJD1C,RBB…
GO:0000785	Chromatin	22	1220	0.37	0.0093	9606.ENSP00000247182,9606.ENSP00000262367,9606.ENSP00000262965,9606.ENSP00000266679,9606.ENSP00000297977,9606.ENSP00000300093,9606.ENSP00000301396,9606.ENSP00000304169,9606.ENSP00000349748,9606.ENSP00000351407,9606.ENSP00000360266,9606.ENSP00000361066,9606.ENSP00000361653,9606.ENSP00000364847,9606.ENSP00000379946,9606.ENSP00000382204,9606.ENSP00000384018,9606.ENSP00000385216,9606.ENSP00000392466,…	SIX1,CREBBP,TCF3,CPSF6,HDX,PLK1,PELP1,PITX2,SFPQ,ARNT,JUN,NCOA3,FOXJ3,MAGED1,GLTSCR1,JMJD1C,NCOR2,NCOA1,LDB1,NCOA2,RFX7,CIC
GO:0000228	Nuclear chromosome	22	1256	0.36	0.0134	9606.ENSP00000216911,9606.ENSP00000247182,9606.ENSP00000262367,9606.ENSP00000262965,9606.ENSP00000266679,9606.ENSP00000297977,9606.ENSP00000300093,9606.ENSP00000304169,9606.ENSP00000311778,9606.ENSP00000351407,9606.ENSP00000360266,9606.ENSP00000361066,9606.ENSP00000361653,9606.ENSP00000369497,9606.ENSP00000379946,9606.ENSP00000384018,9606.ENSP00000385216,9606.ENSP00000392466,9606.ENSP00000399968,…	AURKA,SIX1,CREBBP,TCF3,CPSF6,HDX,PLK1,PITX2,ZMIZ2,ARNT,JUN,NCOA3,FOXJ3,BRCA2,GLTSCR1,NCOR2,NCOA1,LDB1,NCOA2,MCM10,RFX7,CIC
GO:0043232	Intracellular non-membrane-bounded organelle	79	4880	0.33	6.66e-11	9606.ENSP00000216911,9606.ENSP00000244496,9606.ENSP00000247182,9606.ENSP00000248553,9606.ENSP00000252992,9606.ENSP00000255759,9606.ENSP00000262367,9606.ENSP00000262965,9606.ENSP00000263253,9606.ENSP00000266679,9606.ENSP00000270861,9606.ENSP00000271628,9606.ENSP00000292035,9606.ENSP00000297977,9606.ENSP00000299505,9606.ENSP00000300093,9606.ENSP00000300291,9606.ENSP00000301396,9606.ENSP00000304169,…	AURKA,RRP36,SIX1,HSPB1,CEP85,FOPNL,CREBBP,TCF3,EP300,CPSF6,PLK4,SF3B4,MED27,HDX,KIAA0355,PLK1,NUDT21,PELP1,PITX2,FAM195A,CKAP2L,RBM14,ZMIZ2,C17orf53,TCHP,WDR33,IP6K2,RAD51C,TNRC6C,SPTY2D1,PUM2,ATR,PSPC1,AUTS2,SFPQ,ARNT,RC3H1,CHTOP,TIAL1,JUN,AMOT,NCOA3,CDC20,FOXJ3,UTP11L,ZWINT,MAGED1,SF1,BRCA2,TAF9,MLF1,ATXN2L,TNRC6A,GLTSCR1,JMJD1C,RBBP8,NCOR2,NCOA1,RBM4,LDB1,NCOA2,EWSR1,TNRC6B,CHTF8,ATXN1L,SPATA2…
GO:0005634	Nucleus	117	7390	0.32	9.51e-21	9606.ENSP00000216911,9606.ENSP00000221561,9606.ENSP00000233078,9606.ENSP00000234739,9606.ENSP00000241502,9606.ENSP00000242576,9606.ENSP00000244496,9606.ENSP00000244520,9606.ENSP00000247182,9606.ENSP00000248553,9606.ENSP00000252992,9606.ENSP00000255759,9606.ENSP00000262367,9606.ENSP00000262577,9606.ENSP00000262633,9606.ENSP00000262965,9606.ENSP00000263205,9606.ENSP00000263253,9606.ENSP00000266679,…	AURKA,AES,DAZAP1,BCL9,FYTTD1,UNG,RRP36,SNRPC,SIX1,HSPB1,CEP85,FOPNL,CREBBP,ZC3H3,RBM42,TCF3,MED15,EP300,CPSF6,CBX4,PLK4,SF3B4,ELMSAN1,MED27,MAML1,RAVER1,SENP2,HDX,PLK1,NUDT21,PELP1,TRIM8,PITX2,FAM195A,ZNF608,KIAA1551,RBM14,ZMIZ2,C17orf53,ZNF609,R3HDM2,SOBP,DTX2,WDR33,IP6K2,ZNF703,ZMIZ1,RAD51C,TNRC6C,SPTY2D1,PUM2,ATR,PSPC1,AUTS2,ATN1,SFPQ,ARNT,QKI,KIAA0907,CHTOP,SCNM1,TIAL1,JUN,SSBP3,AMOT,NCOA3,CD…
GO:0032991	Protein-containing complex	74	5073	0.28	8.29e-08	9606.ENSP00000202017,9606.ENSP00000216911,9606.ENSP00000221561,9606.ENSP00000233078,9606.ENSP00000234739,9606.ENSP00000244496,9606.ENSP00000244520,9606.ENSP00000247182,9606.ENSP00000248553,9606.ENSP00000262367,9606.ENSP00000262577,9606.ENSP00000262633,9606.ENSP00000262965,9606.ENSP00000263205,9606.ENSP00000263253,9606.ENSP00000266679,9606.ENSP00000267202,9606.ENSP00000269397,9606.ENSP00000271628,…	PDRG1,AURKA,AES,DAZAP1,BCL9,RRP36,SNRPC,SIX1,HSPB1,CREBBP,ZC3H3,RBM42,TCF3,MED15,EP300,CPSF6,VPS37B,CBX4,SF3B4,ELMSAN1,MED27,MAML1,SENP2,PLK1,NUDT21,PELP1,PITX2,RBM14,ZNF609,TCHP,WDR33,ZNF703,RAD51C,SFPQ,ARNT,CHTOP,TIAL1,JUN,SSBP3,NCOA3,CDC20,UTP11L,PEF1,RBM12,MAGED1,SF1,BRCA2,GPS2,TAF9,CCNK,TNRC6A,GLTSCR1,RBBP8,NCOR2,NCOA1,LDB1,NCOA2,SNRPE,UBE2L3,CHTF8,ATP6V1F,MCM10,CSNK1A1,WDR74,RBM4B,CNOT4,GTF…
GO:0043231	Intracellular membrane-bounded organelle	124	10761	0.18	6.66e-11	9606.ENSP00000216911,9606.ENSP00000221561,9606.ENSP00000233078,9606.ENSP00000234739,9606.ENSP00000241502,9606.ENSP00000242576,9606.ENSP00000244496,9606.ENSP00000244520,9606.ENSP00000247182,9606.ENSP00000248553,9606.ENSP00000252992,9606.ENSP00000255759,9606.ENSP00000262367,9606.ENSP00000262577,9606.ENSP00000262633,9606.ENSP00000262965,9606.ENSP00000263205,9606.ENSP00000263253,9606.ENSP00000266679,…	AURKA,AES,DAZAP1,BCL9,FYTTD1,UNG,RRP36,SNRPC,SIX1,HSPB1,CEP85,FOPNL,CREBBP,ZC3H3,RBM42,TCF3,MED15,EP300,CPSF6,VPS37B,CBX4,PLK4,SF3B4,ELMSAN1,MED27,MAML1,RAVER1,SENP2,HDX,PLK1,NUDT21,PELP1,TRIM8,PITX2,FAM195A,ZNF608,KIAA1551,RBM14,ZMIZ2,C17orf53,ZNF609,R3HDM2,SOBP,DTX2,TCHP,WDR33,IP6K2,ZNF703,ZMIZ1,RAD51C,TNRC6C,SPTY2D1,PUM2,ATR,PSPC1,AUTS2,ATN1,SFPQ,ARNT,QKI,KIAA0907,CHTOP,SCNM1,TIAL1,NDUFAF4,JUN…
GO:0043229	Intracellular organelle	134	12528	0.15	9.02e-11	9606.ENSP00000216911,9606.ENSP00000221561,9606.ENSP00000233078,9606.ENSP00000234739,9606.ENSP00000241502,9606.ENSP00000242576,9606.ENSP00000244496,9606.ENSP00000244520,9606.ENSP00000247182,9606.ENSP00000248553,9606.ENSP00000252992,9606.ENSP00000255759,9606.ENSP00000262367,9606.ENSP00000262577,9606.ENSP00000262633,9606.ENSP00000262965,9606.ENSP00000263205,9606.ENSP00000263253,9606.ENSP00000266679,…	AURKA,AES,DAZAP1,BCL9,FYTTD1,UNG,RRP36,SNRPC,SIX1,HSPB1,CEP85,FOPNL,CREBBP,ZC3H3,RBM42,TCF3,MED15,EP300,CPSF6,VPS37B,CBX4,PLK4,SF3B4,ELMSAN1,MED27,MAML1,RAVER1,SENP2,HDX,KIAA0355,PLK1,NUDT21,PELP1,TRIM8,PITX2,FAM195A,CKAP2L,ZNF608,KIAA1551,RBM14,ZMIZ2,C17orf53,ZNF609,R3HDM2,SOBP,DTX2,TCHP,WDR33,IP6K2,ZNF703,ZMIZ1,RAD51C,TNRC6C,SPTY2D1,PUM2,ATR,PSPC1,AUTS2,ATN1,SFPQ,ARNT,QKI,LRIG2,RC3H1,KIAA0907,C…
GO:0043227	Membrane-bounded organelle	128	12427	0.13	1.48e-07	9606.ENSP00000216911,9606.ENSP00000221561,9606.ENSP00000233078,9606.ENSP00000234739,9606.ENSP00000241502,9606.ENSP00000242576,9606.ENSP00000244496,9606.ENSP00000244520,9606.ENSP00000247182,9606.ENSP00000248553,9606.ENSP00000252992,9606.ENSP00000255759,9606.ENSP00000262367,9606.ENSP00000262577,9606.ENSP00000262633,9606.ENSP00000262965,9606.ENSP00000263205,9606.ENSP00000263253,9606.ENSP00000266679,…	AURKA,AES,DAZAP1,BCL9,FYTTD1,UNG,RRP36,SNRPC,SIX1,HSPB1,CEP85,FOPNL,CREBBP,ZC3H3,RBM42,TCF3,MED15,EP300,CPSF6,VPS37B,CBX4,PLK4,SF3B4,ELMSAN1,MED27,MAML1,RAVER1,SENP2,HDX,PLK1,NUDT21,PELP1,TRIM8,PITX2,FAM195A,ZNF608,KIAA1551,RBM14,ZMIZ2,C17orf53,ZNF609,R3HDM2,SOBP,DTX2,TCHP,WDR33,IP6K2,ZNF703,ZMIZ1,RAD51C,TNRC6C,SPTY2D1,PUM2,ATR,PSPC1,AUTS2,ATN1,SFPQ,ARNT,QKI,LRIG2,KIAA0907,CHTOP,SCNM1,TIAL1,NDUFA…
GO:0043226	Organelle	135	13515	0.12	5.45e-08	9606.ENSP00000216911,9606.ENSP00000221561,9606.ENSP00000233078,9606.ENSP00000234739,9606.ENSP00000241502,9606.ENSP00000242576,9606.ENSP00000244496,9606.ENSP00000244520,9606.ENSP00000247182,9606.ENSP00000248553,9606.ENSP00000252992,9606.ENSP00000255759,9606.ENSP00000262367,9606.ENSP00000262577,9606.ENSP00000262633,9606.ENSP00000262965,9606.ENSP00000263205,9606.ENSP00000263253,9606.ENSP00000266679,…	AURKA,AES,DAZAP1,BCL9,FYTTD1,UNG,RRP36,SNRPC,SIX1,HSPB1,CEP85,FOPNL,CREBBP,ZC3H3,RBM42,TCF3,MED15,EP300,CPSF6,VPS37B,CBX4,PLK4,SF3B4,ELMSAN1,MED27,MAML1,RAVER1,SENP2,HDX,KIAA0355,PLK1,NUDT21,PELP1,TRIM8,PITX2,FAM195A,CKAP2L,ZNF608,KIAA1551,RBM14,ZMIZ2,C17orf53,ZNF609,R3HDM2,SOBP,DTX2,TCHP,WDR33,IP6K2,ZNF703,ZMIZ1,RAD51C,TNRC6C,SPTY2D1,PUM2,ATR,PSPC1,AUTS2,ATN1,SFPQ,ARNT,QKI,LRIG2,RC3H1,KIAA0907,C…
GO:0005622	Intracellular	138	14276	0.1	1.7e-07	9606.ENSP00000202017,9606.ENSP00000216911,9606.ENSP00000221561,9606.ENSP00000233078,9606.ENSP00000234739,9606.ENSP00000241502,9606.ENSP00000242576,9606.ENSP00000244496,9606.ENSP00000244520,9606.ENSP00000247182,9606.ENSP00000248553,9606.ENSP00000252992,9606.ENSP00000255759,9606.ENSP00000257909,9606.ENSP00000262367,9606.ENSP00000262577,9606.ENSP00000262633,9606.ENSP00000262965,9606.ENSP00000263205,…	PDRG1,AURKA,AES,DAZAP1,BCL9,FYTTD1,UNG,RRP36,SNRPC,SIX1,HSPB1,CEP85,FOPNL,TROAP,CREBBP,ZC3H3,RBM42,TCF3,MED15,EP300,CPSF6,VPS37B,CBX4,PLK4,SF3B4,ELMSAN1,MED27,MAML1,RAVER1,SENP2,HDX,KIAA0355,PLK1,NUDT21,PELP1,TRIM8,PITX2,FAM195A,CKAP2L,ZNF608,KIAA1551,RBM14,ZMIZ2,C17orf53,ZNF609,R3HDM2,SOBP,DTX2,TCHP,WDR33,IP6K2,ZNF703,ZMIZ1,RAD51C,TNRC6C,SPTY2D1,PUM2,ATR,PSPC1,AUTS2,ATN1,SFPQ,ARNT,C15orf39,QKI,L…

## Sheet: 54 mitotic proteins
Proteins > Log2=1 fold enriched in BioID EYA4 data with a known role in centrosomes/spindle/mitosis.
Color coded/sorted by subcellular localization.								Pubmed and/or Uniprot indicates localization
Gene Name	Centrosome/Spindle pole	Centromere/kinetechore	Spindle MT	Midbody	Cytoplasm	Nucleus
AURKA
BRCA2
CKAP2L
PLK1
PLK4
CSNK1A1
CEP85
CCNB2
FOPNL
CEP55
CEP295
CKAP2
SPDL1
STIL
CYLD
NEK2
CEP131
ATR
ZWINT
ZNF207
MIS18BP1
BUB1
FBXO5
VRK1
RBBP8
CDC20
EWSR1
TRIM8
RAD51C
POLDIP2
SETD8
PAXIP1
WAC
E2F7
CDC7
LRIF1
RBL1
RAE1
YTHDF2
ZBTB33
PIN1
BANF1
UBE2C
CDK13
PIAS1
CDC25C
PPP6C
TROAP
UBAP2L
TCHP
PUM2
TAOK3
CPEB4
GTSE1

## Sheet: pY MS-all enriched proteins
Gene names	Protein names	LFQ intensity siEYA4 Rep1	LFQ intensity siEYA4 Rep2	LFQ intensity siCon Rep1	LFQ intensity siCon Rep2	-Log Student's T-test p-value siEYA4_siCONTROL	Student's T-test Difference siEYA4_siCONTROL (Log2)
CACNA2D1	Voltage-dependent calcium channel subunit alpha-2/delta-1;Voltage-dependent calcium channel subunit alpha-2-1;Voltage-dependent calcium channel subunit delta-1	32.9315	32.981	32.2617	32.2686	2.88519	0.69109
SERPINF2	Alpha-2-antiplasmin	28.0708	28.2128	26.9132	26.771	2.22723	1.2997
EPS8	Epidermal growth factor receptor kinase substrate 8	26.0086	26.0518	25.0331	25.2037	2.03659	0.911812
ABCE1	ATP-binding cassette sub-family E member 1	27.0468	27.2002	26.0582	26.1774	2.03601	1.00569
TOM1	Target of Myb protein 1	31.6172	31.8606	30.309	30.104	1.9742	1.53242
LAMP1	Lysosome-associated membrane glycoprotein 1	25.3456	25.252	21.7939	20.9675	1.95556	3.91811
KIAA1279	KIF1-binding protein	25.3311	25.7545	22.645	23.0365	1.95093	2.70206
RPL21	60S ribosomal protein L21	24.267	24.6974	22.5333	22.5693	1.9108	1.93089
TCF25	Transcription factor 25	25.089	25.2836	24.3269	24.3008	1.90546	0.872467
AGL	Glycogen debranching enzyme;4-alpha-glucanotransferase;Amylo-alpha-1,6-glucosidase	27.9793	27.6859	26.466	26.5353	1.90056	1.332
CCDC22	Coiled-coil domain-containing protein 22	24.4622	24.7544	21.8487	21.182	1.86752	3.09298
UBA1	Ubiquitin-like modifier-activating enzyme 1	30.7959	30.6824	30.0508	29.9018	1.83183	0.762882
CKMT1B;CKMT1A	Creatine kinase U-type, mitochondrial	23.6332	23.6001	22.862	22.6536	1.83116	0.858904
ACTA1;ACTC1	Actin, alpha skeletal muscle;Actin, alpha cardiac muscle 1	31.4216	31.3911	31.2744	31.2522	1.77021	0.143052
CCDC138	Coiled-coil domain-containing protein 138	26.5703	26.7466	25.1922	25.4918	1.7698	1.31647
VCP	Transitional endoplasmic reticulum ATPase	33.7077	33.5198	32.7799	32.8734	1.76161	0.78709
TRIM25	E3 ubiquitin/ISG15 ligase TRIM25	24.7598	24.8885	23.9242	23.6844	1.76114	1.01984
AP2A1	AP-2 complex subunit alpha-1	28.6346	28.5208	28.1366	28.0551	1.68929	0.481874
MYO1E	Unconventional myosin-Ie	29.5209	29.8665	28.2702	27.9663	1.68458	1.57544
NEDD4L	E3 ubiquitin-protein ligase NEDD4-like	29.304	29.387	27.8612	28.2374	1.6702	1.29622
MFI2	Melanotransferrin	31.1739	31.3788	30.3511	30.5028	1.66191	0.849428
CD109	CD109 antigen	31.4858	31.9551	29.9366	30.161	1.63146	1.67162
EXOC6	Exocyst complex component 6	25.3844	25.4514	24.998	24.8602	1.62561	0.488828
FLOT2	Flotillin-2	27.7829	28.1831	26.6617	26.4547	1.61804	1.42486
MYO5C	Unconventional myosin-Vc	27.8406	27.3351	24.4751	25.2097	1.5956	2.74549
STRN3	Striatin-3	27.1964	27.1878	27.0104	26.9387	1.57687	0.217572
GTF2I	General transcription factor II-I	28.7936	28.3219	27.0799	27.16	1.57537	1.43776
STRN4	Striatin-4	25.5325	24.6722	22.3115	22.543	1.57468	2.67507
CRNKL1	Crooked neck-like protein 1	26.0059	25.7081	24.8902	24.9722	1.57309	0.925805
BAT3;BAG6	Large proline-rich protein BAG6	28.1726	28.3523	27.4765	27.6314	1.57012	0.70846
PARP1	Poly [ADP-ribose] polymerase 1	32.7412	32.4581	31.6589	31.4447	1.56029	1.04782
MME	Neprilysin	28.468	28.0797	27.139	27.0043	1.55281	1.20222
PPA1	Inorganic pyrophosphatase	26.9371	26.3306	24.8136	24.5024	1.5453	1.97584
SEPTIN9	Septin-9	29.1542	28.9718	28.0863	28.3307	1.51727	0.854568
TXN	Thioredoxin	27.2035	27.2781	27.0332	27.0053	1.51134	0.221561
SH3GLB1	Endophilin-B1	25.8313	26.6668	22.5104	23.4493	1.45565	3.26915
EIF3L	Eukaryotic translation initiation factor 3 subunit L	29.8654	30.032	29.2029	28.8971	1.44927	0.898684
FANCD2	Fanconi anemia group D2 protein	26.1008	27.0005	22.9449	23.797	1.44449	3.17966
KRT2	Keratin, type II cytoskeletal 2 epidermal	35.4419	35.5679	35.1749	35.087	1.40133	0.37398
WASF3	Wiskott-Aldrich syndrome protein family member 3	27.3905	26.7927	25.602	25.6951	1.38457	1.44305
NDUFS1	NADH-ubiquinone oxidoreductase 75 kDa subunit, mitochondrial	27.0536	26.706	25.669	25.9571	1.37685	1.06674
YWHAG	14-3-3 protein gamma;14-3-3 protein gamma, N-terminally processed	26.3965	25.7216	24.5218	24.3277	1.36469	1.63431
CYFIP2	Cytoplasmic FMR1-interacting protein 2	31.4705	31.8948	30.6522	30.7293	1.3551	0.991887
HDAC1	Histone deacetylase 1	27.8064	27.6342	26.6058	26.9724	1.3549	0.931235
PCDH10	Protocadherin-10	24.944	24.3858	23.1035	22.5114	1.34884	1.8575
RBP4	Retinol-binding protein 4;Plasma retinol-binding protein(1-182);Plasma retinol-binding protein(1-181);Plasma retinol-binding protein(1-179);Plasma retinol-binding protein(1-176)	26.0456	26.2255	24.6982	25.1899	1.3465	1.19155
CDK11A;CDK11B	Cyclin-dependent kinase 11A;Cyclin-dependent kinase 11B	24.3938	24.1141	23.6171	23.4592	1.32965	0.715785
PLK1	Serine/threonine-protein kinase PLK1	25.1378	24.9679	24.4356	24.606	1.32308	0.532096
MICAL3	Protein-methionine sulfoxide oxidase MICAL3	29.2874	28.3052	26.5063	25.7899	1.31108	2.64818
AATF	Protein AATF	30.3455	30.4783	29.5201	29.8317	1.30904	0.736015
