# Supplementary material for: The Eyes Absent family members EYA4 and EYA1 promote PLK1 activation and successful mitosis through tyrosine dephosphorylation
Source: Nat Commun. 2024 Feb 15;15:1385. doi: 10.1038/s41467-024-45683-4 (PMC10869800; doi:10.1038/s41467-024-45683-4)
Supplement: Supplementary file 5 — Supplementary Dataset 2 [file 41467_2024_45683_MOESM5_ESM.xlsx]

## Sheet: Legend
Tab	Description
Peptides on PRM inclusion list	Mass, charge, and peptide information for peptides on the PRM inclusion list
MM-GBSA calculations	Computed binding free energy and statistical analysis (two-sided students t-test) for interactions between various PLK1 simulations (unphosphorylated, pY445, pY425, Y445F) and a model phosphopeptide.

## Sheet: Peptides on PRM inclusion list
m/z	charge	peptide position	phosphorylation position	Sequence
700.359	3+	208-225	Y217	KKTLCGTPNYIAPEVLSK
673.703	3+	208-225	None	KKTLCGTPNYIAPEVLSK
921.94	2+	210-225	Y217	TLCGTPNYIAPEVLSK
881.96	2+	210-225	none	TLCGTPNYIAPEVLSK
820.025	3+	421-441	Y425/Y421	YGLGYQLCDNSVGVLFNDSTR
793.376	3+	421-441	None	YGLGYQLCDNSVGVLFNDSTR
631.298	3+	442-456	Y445	LILYNDGDSLQYIER
604.643	3+	442-456	None	LILYNDGDSLQYIER
946.44	2+	442-456	Y445	LILYNDGDSLQYIER
906.464	2+	442-456	None	LILYNDGDSLQYIER

## Sheet: MM-GBSA calculations
phosphorylation status	∆H (kcal/mol)
unphosphorylated (WT)	-84.38 ± 1.23
unphosphorylated (Y445F)	-84.97 ± 1.02
pY445	-82.19 ± 1.68
pY425	-85.95 ± 1.61
comparison	p value	significance (S=significant, NS= non-significant)
unphosphorylated (WT) vs pY445	p < 0.05	S
unphosphorylated (Y445F) vs pY445	p < 0.05	S
unphosphorylated (WT) vs pY425	p > 0.05	NS
unphosphorylated (Y445F) vs pY425	p > 0.05	NS
unphosphorylated (WT) vs unphosphorylated (Y445F)	p > 0.05	NS
