# Supplementary material for: The Eyes Absent family members EYA4 and EYA1 promote PLK1 activation and successful mitosis through tyrosine dephosphorylation
Source: Nat Commun. 2024 Feb 15;15:1385. doi: 10.1038/s41467-024-45683-4 (PMC10869800; doi:10.1038/s41467-024-45683-4)
Supplement: Supplementary file 7 — Source Data [file 41467_2024_45683_MOESM7_ESM.zip]

Archive with 2 entries (2 files):
- Sourcedata_WEsternblots.docx
- Source_data_raw_data.xlsx
