# Supplementary material for: The Eyes Absent family members EYA4 and EYA1 promote PLK1 activation and successful mitosis through tyrosine dephosphorylation
Source: Nat Commun. 2024 Feb 15;15:1385. doi: 10.1038/s41467-024-45683-4 (PMC10869800; doi:10.1038/s41467-024-45683-4)
Supplement: Supplementary file 7 — Source Data [file 41467_2024_45683_MOESM7_ESM.zip › Source_data_raw_data.xlsx]

## Sheet: Figure 1
F
	EYA4 Eluate	EYA4 Lysate	Eluate/Lysate	Relative to WT RO
EYA4 WT RO	2819.98	5509.55	0.511836	1
EYA4 S128A RO	582.184	4112.89	0.141551	0.276556
EYA4 S128D RO	6247.47	6588.13	0.948291	1.85273
EYA4 WT Rel	1572.15	6146.96	0.255761	0.499694
EYA4 S128A Rel	935.841	5471.84	0.171029	0.334147
EYA4 S128D Rel	4253.05	9521.62	0.446673	0.872689

## Sheet: Figure 2
B					C					E			F			G			H			I						J
siCon	siEYA1	siEYA4	siEYA1AND4		siCon	siEYA1	siEYA4	siEYA1AND4		siCon	siEYA4		siCon	siEYA4		siCon	siEYA4		siCon	siEYA4		EV	WT	S128A	S128D	Ydef		pT210
2206.66	3446.73	2863.69	1435.09		0.311167	0.296528	0.332427	0.234516		6947.44	4308.21		4145.27	4637.73		2558.29	4878.74		0.66736	0.380878		1.16252	0.738019	0.555532	1.10984	0.387543		DMSO	Benz 5uM	Benz 10uM	Benz 20uM
2953.35	3454.34	2349.6	1288.36		0.343357	0.357966	0.287653	0.264984		13956.6	3256.33		5142.84	4460.47		2907.56	2071.5		0.977377	0.33506		0.718289	0.660596	0.401299	1.52997	0.422666		1.12357	1.07073	0.863766	0.77803
4233.17	2095.69	1643.96	2348.39		0.341918	0.316773	0.164578	0.336107		10805.1	3657.53		4302.33	3439.28		7252	2016.72		1.35526	0.541339		1.11919	1.8846	0.44568	2.27954	0.412766		1.00455	0.87571	0.73793	0.683203
3358.21	2194.07	4898.27	2556.72		0.277757	0.243303	0.468123	0.149149		6302.83	1090.49		3669.33	3134.43		4995.49	3740.61											0.871885	0.761077	0.769842	0.57322
2518.58	2054.34	2008.63	1766.52		0.274194	0.235218	0.227309	0.169948		3797.21	1430.29		8557.29	3361.18		1815.24	2670.83
2402.2	3186.06	2301.58	1722.33		0.284295	0.254181	0.212363	0.215907		7790.81	1394.64		4499.22	7251.05		3542.24	2416.67											pT210/Total PLK1
6220.72	3238.76	1678.5	2344.56		0.266436	0.299212	0.239265	0.170671		2607.4	1692.56		3859.15	3332.86		3016.14	2488.74											DMSO	Benz 5uM	Benz 10uM	Benz 20uM
2155.67	3185.02	1789.86	2249.01		0.268295	0.387315	0.209384	0.226966		6400.08	1654.35		4448.98	738.677		3800.81	3249.96											1.15884	1.0009	0.951334	0.971079
2732.35	2978.27	2408.83	1784.6		0.291689	0.28756	0.259543	0.128156		6276.46	2083.45		5302.59	2709.96		2038.73	2095.1											0.971758	0.945676	0.9632	0.799777
2480.4	3499.77	2573.18	2068.78		0.195647	0.292176	0.285945	0.23013		3636.78	1914.27		3679.89	4344.52		3604.93	1721.56											0.869406	0.860904	0.760017	0.869487
2672.1	2421.14	1650.43	2209.79		0.254589	0.286141	0.266462	0.172918		4004.01	2057.63		4626.95	3755.02		1734.83	2121.35
2639.22	2221.45	2316.43	1863.15		0.245856	0.234904	0.288513	0.186123		2752.38	1930.3		4444.35	3157.49		2904.02	1722.56
2279.13	2505.46	2298.66	1689.06		0.248441	0.24872	0.279	0.222186		3756.61	1742.26		3806.95	3710.81		2326.99	2849.99
1952.08	2786.18	2353.99	2821.1		0.219082	0.262529	0.295328	0.16397		3203.47	5952.35		5093.27	5812.9		2945.7	2057.47
2484.01	2662.74	2624.29	2692.26		0.271444	0.254483	0.311424	0.248728		2982.32	3611.33		4385.8	4102.86		2093.39	1923.76
2275.48	3094.06	2384.77	4590.02		0.281349	0.338051	0.35174	0.38859		2226.74	3305.47		2611.41	2683.63		1519.31	2445.28
2410.57	2123.94	2421.96	3414.89		0.297734	0.265899	0.366279	0.366808		3303.67	2732.76		4240.87	3625.36		2031.88	1810.42
2568.25	3198.07	2116.32	1968.08		0.229903	0.356854	0.232189	0.179596		3062.05	2515.07		4506.38	3070.04		1950.3	2373.56
2319.5	2562.41	2142.7	2538.78		0.193198	0.370347	0.328515	0.213634		2888.15	1871.44		3881.5	6363.09		2736.81	2162.08
5138.4	2845.59	2730.66	2067.67		0.36882	0.394153	0.2561	0.272652		2196.35	1728.16		4265.73	3627.45		3392.82	2831.64
2415.44	2740.22	3873.29	2010.71		0.277801	0.381962	0.385771	0.266465		2841.06	2291.95		3276.95	548.087		3211.78	1539.15
2096.65	2846.41	3454.49	2227.48		0.291814	0.351531	0.328966	0.26703		2588.43	3652.92		3384.39	4238.87		3965.3	4711.8
2040.79	3794.26	2784.16	2171.38		0.255463	0.329846	0.272611	0.253202		2314.76	6323.91		3778.24	3261.47		1879.5	1058.17
2252.54	3659.59	2126.39	1744.78		0.229747	0.266782	0.208687	0.255038		2157.21	3899.61		4104.58	3275.99		1912.87	2949.39
2106.02	3075.37	1838.17	2137.06		0.279727	0.253398	0.244256	0.235502		2851.03	2986.01		5365.83	4601.05		2015.99	2269.27
4329.85	3238.19	2537.13	1940.7		0.339643	0.315911	0.274986	0.206848		2825.82	3754.73		3936.58	3964.58		2753.83	2461.14
3393.06	2765.18	1824.21	1819.75		0.274952	0.294042	0.219507	0.286881		2923.86	2803.98		3330.41	3039.38		1782.05	3474.02
2481.91	2475.27	1283.91	1570.3		0.215637	0.299128	0.207855	0.18702		2843.29	2566.19		5857.87	2970.79		2864.54	2045.91
2902.46	4264.47	1933.99	2297.95		0.156619	0.396093	0.257394	0.265188		2070.98	2409.17		3069.58	6305.45		2839.73	2230.85
2741.39	2341.85	1820.78	2051.96		0.388047	0.266032	0.190749	0.272048		2520.62	2777.06		3394.98	5185.29		2190.26	1698.12
2591.47	2588.84	2408.74	1777.55		0.301228	0.328728	0.238293	0.184189		2753.97	2090.81		3131.16	3600.02		4178.99	1348.04
2211.11	2734.88	2333.21	3147.16		0.281017	0.31583	0.231671	0.294855		2052.88	1631.8		5255.02	3565.7		3322.81	2608.94
4342.4	1984.14	3186.65	2507.14		0.411499	0.175048	0.32874	0.289201		2288.03	1994.1		3967.76	3762.49		3775.07	1431.77
2922	4481.76	2075.2	2205.47		0.322936	0.303791	0.227363	0.239491		2558.34	1807.31		5494.24	6664.17		2674.46	3313.84
2634.25	2653.5	2096.44	2492.1		0.341846	0.318996	0.230385	0.263774		1859.7	1899.88		3108.98	3071.87		2707.29	2755.41
2513.76	3268.9	1960.62	1871.17		0.365874	0.207728	0.235017	0.214847		2178.95	1322.26		3292.01	3027.88		3347.2	1251.58
2705.15	2023.28	2194.58	2815.35		0.345131	0.293092	0.193897	0.18604		1872.87	1634.25		4111.6	4142.46		3792.31	3023.93
2160.61	2996.87	2550.37	2299.36		0.378814	0.266311	0.266115	0.213216		3552.12	954.405		3144.16	6678.13		2121.21	2765.22
3066.8	2460.8	2930.81	2148.89		0.472675	0.224291	0.29651	0.190417		1812.6	1389.96		4757.4	5206.94		2526.56	2230.88
2702.07	2401.8	3076.53	2208.87		0.307682	0.356462	0.283346	0.323782		1957.61	1856.34		3659.36	2903.03		3023.35	2707.78
2774.67	2586.71	2491.54	1995.35		0.293448	0.285791	0.299775	0.202512		2230.39	3429.1		2924.89	3356.12		3373.16	1928.2
2745.14	3002.51	2195.04	1561.87		0.338986	0.36494	0.32962	0.214876		2147.77	2668.92		4599.44	3576.7		2587.79	1464.22
2436.57	2331.53	2248.2	2417.97		0.34598	0.18835	0.267602	0.18893		2937.55	2365.72		5980.02	5230.36		2509.44	1455.26
2204.34	1832.35	2967.41	3212.56		0.339445	0.320721	0.250973	0.263176					4634.95	6544.28		2306.58	2813.78
3664.03	2995.96	2571.03	1468.13		0.363942	0.284799	0.338603	0.171309					5881.62	2912.28		2465.42	1366.1
1764.97	2889.25	3684.89	1685.9		0.341852	0.259258	0.458905	0.209913					3268.01	2811.09		1716.42	2238.94
4584.41	2417.04	2658.71	1732.88		0.405854	0.195097	0.269123	0.253689					2326.12	2411.76		5347.78	1438.67
2781.65	2258	2623.62	2037.22		0.280862	0.303366	0.231316	0.182431					4966.11	4710.49		3562.08	2036.76
3438.36	2756.22	1737.85	2402.98		0.415274	0.295604	0.333782	0.216469					4825.69	3689.04		2961.69	2688.52
2667.09	2148.48	2168.02	1759.5		0.388079	0.199743	0.337557	0.204684					6382.31	2082.68
2046.02	2781.84	2605.41	3102.03		0.264508	0.310179	0.28228	0.222469					5722.8	5458.72
3637.32	1776.95	1992.31	1471.45		0.368427	0.165719	0.268999	0.186254					4939.57	4021.54
2091.18	2814.98	2606.98	1464.14		0.278361	0.194691	0.304146	0.140349					4597.42	2160.12
2435.86	2427.91	2616.96	1678.08		0.318122	0.198739	0.243699	0.204191
3391.26	3819.53	1728.46	2157.19		0.344022	0.200484	0.192534	0.304978
3650.6	3118.43	3846.83	2206.8		0.34931	0.199633	0.302026	0.247474
3283.12	2612.76	2199.9	2727.42		0.321489	0.221631	0.185325	0.23342
3909.29	2192.34	2967.51	2007.65		0.365101	0.213544	0.331993	0.224415
2372.47	3194.14	2056.99	1211.4		0.315824	0.261641	0.266279	0.153076
3864.51	2583.98	2775.3	3078.01		0.32424	0.212034	0.290802	0.23417
3480.02	2295.39	2204.53	1518.01		0.452808	0.224313	0.243321	0.172582
3590.38	3715.04	1991.4	1735.2		0.37929	0.276945	0.269158	0.289252
3069	3607.49	2216.36	2030.35		0.337754	0.300706	0.256466	0.328873
2214.22	2507.51	2037.56	1784.14		0.36532	0.221684	0.276085	0.266731
3146.48	2092.09	3151.03	1822.84		0.366208	0.322842	0.426817	0.297451
2804.45	3273.35	2232.16	1670.17		0.249636	0.329528	0.266935	0.286503
2919.87	2821.13	2228.76	1311.13		0.372968	0.315191	0.281348	0.250463
2857.97	3082.4	1822.72	2415.56		0.352803	0.274479	0.328605	0.349339
2733.21	2760.49	2632.96	1725.47		0.263253	0.279798	0.297478	0.196647
2568.26	2509.38	2299.8	2454.64		0.345582	0.291402	0.32746	0.240294
3133.07	2401.72	2989.67	1952.68		0.403366	0.205942	0.252474	0.24949
2834.53	2851.59	3304.41	2027.52		0.367607	0.25053	0.184584	0.186941
2556.78	2614.94	2301.98	2228.81		0.333325	0.217803	0.361578	0.229817
2304.95	2911.13	3230.05	2164.36		0.2777	0.265532	0.389396	0.252243
3972.89	2032.46	1020.09	1997.51		0.38403	0.20146	0.259863	0.271399
2975.02	2790.04	1659.64	1422.3		0.368087	0.194497	0.24243	0.204182
2675.95	3436.26	2359.84	1824.87		0.283986	0.369398	0.289553	0.170749
3347.81	3061.18	2074.57	1785.42		0.389885	0.267594	0.219616	0.164122
3961.61	2421.03	2490.62	1656.25		0.356088	0.188004	0.324262	0.192138
3456.17	2777.1	1896.6	2508.35		0.415916	0.328897	0.239376	0.180252
	2845.32	2074.78	1407.83			0.241745	0.244096	0.229365
	2838.79	2424.75	3017.26			0.21168	0.28906	0.245589
	3400.89	2113.48	1523.93			0.271054	0.222697	0.18693
	3376.15	2036.06	2672.34			0.311836	0.213247	0.252744
	2320.48	1843.4	2389.92			0.304136	0.231352	0.217368
	4179.91	1935.69	2459.91			0.211733	0.198888	0.200239
	2525.47	2346.26	1952.29			0.210717	0.268633	0.213366
	2250.34	2729.26	2326.07			0.300461	0.297722	0.251871
	2952.06	2587.89	2178.69			0.251302	0.312456	0.243823
	2136.6	2970.61				0.288496	0.38089
	3051.97	2916.09				0.378657	0.354112
	4622.09	2666.93				0.351286	0.325986
	2346.22	3257.22				0.241953	0.454054
	2164.39	2747.85				0.305738	0.296502
	2679.28	1580.61				0.289883	0.197628
	3589.78	2113.11				0.318046	0.185674
	3337.18					0.253029
	2645.69					0.303828
	2761.41					0.280176
	2214.63					0.206775
	2543.28					0.259568
	2548.87					0.249212

## Sheet: Figure 3
B								C									E			F							H							I						J						K
	1 Centrosome			2 Centrosomes				siCon 1 Centrosome	siEYA1 1 Centrosome	siEYA4 1 Centrosome	siEYA1+4 1 Centrosome	siCon 2 Centrosome	siEYA1 2 Centrosome	siEYA4 2 Centrosome	siEYA1+4 2 Centrosome		IntegratedIntensity_DAPI	IntegratedIntensity_Edu		siCon 1	siEYA4 1	siCon 2	siEYA4 2	siCon >2	siEYA4 >2		siCon	siEYA1	siEYA4	siEYA1+4	DMSO	Benzarone		siCON	siEYA4	DMSO	Benzarone 5uM	Benzarone 10uM		siCON	siEYA4	DMSO	Benzarone 5uM	Benzarone 10uM		EV	WT	S128A	S128D
siCon	0.410256	0.375	0.375	0.589744	0.625	0.625		14186.7	10667.5	10688.1	8307.56	4782.71	2663.19	4808.12	4084.13		1422.98	89.6237		0.976575	0.58598	1.17396	0.874163	1.43103	1.12		0.066667	0.129032	0.166667	0.424242	0.04878	0.627451		0.727273	2.48529	0.714286	1.42424	7.20312		0	0.235294	0	0.030303	0.121212		1.3818	1.69388	1.79168	1.06546
siEYA1	0.65625	0.533333	0.586207	0.34375	0.466667	0.413793		8627.51	10026.4	9321.97	3694.56	7301.19	7414.75	5411.26	5845.12		1327.54	163.202		1.01224	1.35072	1.36845	0.753467	0.708298	1.62587		0.074074	0.115385	0.166667	0.294118	0.088889	0.530612		0.757576	2.78788	0.796875	2.875	5.42647		0	0.30303	0	0.0625	0.176471		1.377	1.31655	1.75839	1.18813
siEYA4	0.771429	0.827586	0.758621	0.228571	0.172414	0.241379		16544.9	9976.18	11235.5	9501.82	8995.88	3629.15	2914.35	3493.38		1287.5	83.2086		1.26578	0.541878	1.17505	1.16033	1.16402	0.662218		0.057143	0.1	0.297297	0.166667	0.073171	0.510638		0.666667	2.68182	0.69697	1.34375	6.04545		0.030303	0.30303	0	0	0.151515		1.40667	1.13931	1.6	1.01633
siEYA1+4	0.625	0.766667	0.733333	0.375	0.233333	0.266667		17047	6363.18	5027.94	6807.86	9424.06	6975.49	5193.52	6253.1		1319.53	72.0251		0.962665	0.659075	1.1595	0.92087	1.22439	1.18116																					1.4384	1.2631	1.48889	1.00567
								12876.9	14248	13254.3	10255.8	6314.4	3929.8	3034.58	4919.73		830.702	82.0544		1.11896	0.176019	0.813263	1.00559	1.23203	0.944986
								14595.6	22511.9	7780.93	6947.49	5341.06	8242.81	4252.81	1862.81		1437.05	195.713		1.40202	1.01668	1.62682	0.781998	1.3476	1.18629
								11838.7	14666.2	11212.8	5755.76	2823.99	4676.3	17792.3	2820.69		1361.91	90.3761		0.711835	0.688276	1.14854	1.34963	2.70399	0.797802
								11706.2	11053.1	14776.6	7867.62	6809.24	11355.5	6243.38	4086.55		1468.48	67.2499		0.860751	1.04471	1.52597	1.36538		5.06689
								14280.1	13818.8	5664.15	12402.6	4904.12	3775.4	6643.33	5660.05		1109.71	408.689		0.779893	0.736107	0.699135	0.638611		1.37921
								13339.2	10477.2	5896.7	8881.36	4178.62	7285.49	10967	1320.33		740.178	55.172		0.96904	0.51352	0.917734	0.678382		1.1501
								9091.1	18661.5	15028.1	8767.24	5513.47	3144.83	6317.7	3879.84		909.565	92.8902		1.0006	0.648358	0.875621	0.588046
								12346.8	8912.84	9196.95	6896.2	5677.51	6771	2265.15	5373.21		692.867	56.8832		1.01582	0.50934	1.11641	0.857709
								14620.8	8492.04	3200.2	7239.98	8720.94	6340.26	5192.86	4483.27		661.239	68.3338		0.834352	0.860805	1.13792	0.574542
								22298.8	8707.45	9358.64	8265.2	5672.87	4294.29	4123.56	657.992		774.329	68.2032		0.786711	0.745966	1.59328	0.56535
								8291	14273.8	12171.6	5811.94	7555.17	6253.33	8408.88	1380.62		701.282	59.5035		1.56211	1.44082	2.16251	1.17256
								14849	20276.9	14005.2	16078.2	1530.71	8972.22	2219.29	6880.83		705.897	58.6083		0.955397	0.793337	2.71104	0.743621
								6682.8	10577.4	13308.2	13875.7	4779.47	2754.67	3088.07	2075.94		1416.05	76.2489		0.906818	1.0228	0.763559	0.830564
								3892.37	23767.3	13449.7	13576.4	5055.17	2615.22	5990.6	4078.55		729.709	65.5037		1.13782	0.827979	0.502199	1.01273
								13979.7	12043.8	5181.59	4678.86	5339.17	6085.14	3009.12	1015.64		802.44	55.0423		1.41687	0.852317	2.28645	1.17212
								5742.86	10177.2	12761.4	2181.63	6904.81	6525.69	3514.67	3769.5		729.389	99.3599		0.901858	0.828136	2.5656	1.05814
								10239.8	5785.75	15243.9	7021.1	5867.43	9618.41		4952.86		720.231	62.6512		0.696721	0.592795	1.035	0.761091
								16618	8611.21	15302.2	3286.83	3987.47	5560.6		6506.13		780.569	53.2557		1.14369	0.613568	2.31799	0.538588
								9241.62	16019.9	17552	13929.5	5892.31	6056.78		2369.17		861.677	160.576		1.21985	1.24838		1.08533
								10442	9227.82	8610.09	3559.97	4190.9	4337.41		2793.92		1584.51	191.2		1.35851	0.56843		0.576403
								12539.4	11037.8	13486.3	3189.36	7062.02	3545.25		492.488		1181.16	65.0803		1.32682	1.0488		0.684413
								9597.79	6861.12	9714.56	16637.3	5466.86	3854.45		2906.8		1419.31	80.1788		0.753153	1.07279		0.838701
								22349.6	9109.31	7125.09	10030.4	10154.1	3526.7		3029.26		868.397	192.248		1.04125	0.871564		0.955929
								13844.8	25781.1	9285.04	3838.47	2651.05	3059.44				808.268	224.09		0.557566	1.18501		1.13745
								12456.8	9961.09	13875.3	10147.9	3961.81	3285.7				712.864	58.7547		0.674985	0.49057		1.46849
								8310.58	7739.72	8752.25	9557.32	4349.35	6789.32				771.994	54.5408		0.57661	0.217767		0.809077
								22503.4	20042.2	11391.6	8986.65	5047.61	6793.05				1348.11	290.286		0.994321	0.620418		0.692299
								8718.91	10936.3	6797.21	10767.8	5902.88	6612.52				750.715	53.4171		0.993667	0.781985		2.40644
								24583.8	15820.5	10733.9	3563.73	5036.29	5161.67				1428.61	226.68		0.626653	0.453708		1.25924
								17774.9	6492.48	7519.73	12522.3	5766.93	7631.09				766.833	45.2449		0.710785	1.16749		0.830105
								12174.4	14988.3	9385.2	10212.9	3931.69	3729.3				779.804	139.908		1.23659	1.02993		1.53939
								7438.9	16239.1	15083.5	4024.56	7180.01	7497.4				678.781	38.1905		1.29694	1.15456		1.46755
								8620.25	11149.6	6033.5	4574.28	11791.4	5976.36				748.604	53.9997		1.18649	0.928337		1.05171
								17207.3	8627.81	7121.91	22929.5	5294.16					702.003	103.623		0.652663	1.292		0.537285
								14505.6	14494.2	5898.38	10399.7	4910.1					703.839	117.131		0.821063	0.382532		0.696778
								10551.7	9109.36	6261.32	14427.8	4477.76					1009.85	332.476		0.885624	0.721299		0.673052
									14298.6	9840.26	7586.49	7624.76					758.523	48.6852		0.634689	0.476425		1.48499
									13436.7	12160	9371.83	6826.94					1187.23	243.787		1.08244	0.500413
									10686.5	9663.14	6650.68	3899.07					753.225	121.433		0.697961	0.548689
									6765.71	14052.1	3395.44	5136.59					1064.17	208.311		1.26138	0.573157
									23534.8	6257.53	5382.26	5747.23					767.215	55.6643		0.737555	0.840169
									2988.84	12194.3	19860.9	8147.68					832.982	222.398		1.04833	0.447741
									7522.39	7414.31	11193.6	4707.1					721.917	46.3552		1.154	0.614731
									8820.62	9791.51	5547.71	6440.3					790.471	44.2191		1.03613	0.595118
									18872.1	5567.15	15869.8	6148.46					718.642	50.3668		1.44334	1.53566
									12556.1	11910.4	7790.68	4002.02					714.179	46.3764		1.2573	0.756519
									4852.19	7901.43	5210.43	4419.27					1002.94	309.26		0.836064	0.360234
									9351.21	9851.99	8899.52	6303.36					689.92	58.9974		0.881994	1.06206
									8052.94	13413.1	12135	6265.11					1360.67	229.538		0.574597	1.16606
									16426.8	4884.22	10507.1	2736.38					798.714	124.588		1.17172	0.524107
										6636.64	7760.4	6445.37					1324.42	121.925		0.836718	0.998024
										15080.3	13582.9	4029.28					705.012	42.1999		1.03329	1.68057
										7989.31	8925.96	4330.72					1088.32	228.674		1.34921	0.683233
										5061.03	16215.6	3919.52					789.588	52.9363		0.779647	0.873799
										7073.07	10036.8	6689.89					794.517	44.4353		0.47833	0.627181
										8333.39	12130.1	7816.73					864.28	223.299		0.992802	1.01824
										5119.18	4810.52	5880.55					1275.25	60.4168		0.44927	0.616048
										12086.6	7695.97	4098.2					1594.39	252.588		0.929226	0.674191
										11890.8	8762.05	5286.43					1259.71	70.7679		1.14762	0.583329
										7575.8	13261.9						735.598	52.0836		1.13193	0.524711
										11451.1	8328.92						1177.17	199.494		0.216621	0.779088
										8005.5							873.19	55.4765		0.929047	0.72901
										9603.14							751.087	46.8883		0.576982	1.32936
										8094.84							1479.92	78.2487		0.881843	0.85164
										6812.02							703.313	45.1589		1.51936	1.05524
										2276.66							1302.54	221.623		1.3496	0.955435
										4681.57							1483.48	67.1188		0.511381	0.923561
										10331							742.675	40.2919		1.02226	0.522598
										9133.87							745.188	42.3488		0.903761	0.849974
																	721.173	53.4434		1.41226	1.30282
																	1316.59	177.302		0.855223	1.29224
																	716.695	35.7612		1.19754	0.520163
																	746.544	44.1827		0.858328	0.430866
																	782.253	41.6802		0.625074	0.46009
																	1435.79	70.8894		0.921844	0.706533
																	713.223	45.6241		1.29052	0.919588
																	955.638	225.444		0.650258	1.11322
																	682.347	46.1869		0.301585	0.438428
																	1371.48	233.68		0.806481	0.809013
																	716.249	51.882		1.03727	0.682568
																	730.581	51.079		1.28091	1.46072
																	728.831	53.8608		0.983447	0.34674
																	1185.73	281.971		0.860744	1.03638
																	1549.21	71.2969		0.856046	0.215857
																	716.221	53.2505		0.604671	1.04437
																	698.788	41.9719		1.49884	1.12201
																	1818.31	113.64		0.772322	0.801439
																	838.254	207.205		0.947258	1.07274
																	1406.32	78.4639		0.878292	1.30066
																	772.781	163.446		1.18231	0.336133
																	862.677	175.89		1.38082	0.719485
																	666.692	39.2914		0.742965	0.339737
																	702.427	42.3424		1.09471	0.284947
																	857.12	201.686		1.47437	1.14471
																	860.967	212.379		0.954122	0.422706
																	668.774	49.2754		0.783356	1.13475
																	1384.17	71.0365		0.882789	0.900862
																	1484.25	194.649		0.532435	1.04657
																	1379.14	176.978		1.01297	0.854134
																	707.503	48.2691		1.1369	0.907751
																	810.935	191.235		1.31285	0.313443
																	1005.19	270.231		1.15476	0.839546
																	691.848	39.1927		1.24474	0.770542
																	1301.41	72.6498		1.2963	1.15312
																	1388.8	268.309		0.936058	0.246151
																	662.945	41.8271		1.16361	0.71966
																	756.439	169.798		1.22622	0.57697
																	728.949	42.6596		0.843968	0.63652
																	683.122	48.1274		0.567099	0.535704
																	1408.65	82.4585		1.04726	1.38004
																	687.373	43.5752		1.60902	0.447658
																	711.48	67.3448		0.932581	0.665068
																	1210.77	296.808		1.32957	0.733929
																	764.313	42.5387		1.56772	0.859983
																	1168.22	253.915		0.813645	0.815906
																	893.259	254.387		0.945729	0.908228
																	697.709	37.1866		0.975955	0.695272
																	1394.32	61.1899		1.01609	0.727723
																	689.355	41.2842		0.495195	0.648405
																	1489.79	191.687		1.35002	0.933859
																	653.215	36.1334		1.05378	0.494688
																	743.845	149.443		0.999183	0.715595
																	743.767	42.029		1.25937	0.433298
																	1455.88	66.7331		1.15509	0.912603
																	665.663	50.0515		0.320636	0.732539
																	1201.92	284.25		0.164351	1.22437
																	740.562	62.0361		1.26415	1.24359
																	1157.62	328.873		1.45654	0.468862
																	722.632	49.8166		0.860223	0.553708
																	687.814	47.2196		0.663934	0.923061
																	655.09	45.2783		0.965877	0.931545
																	729.57	35.4735		0.905371	0.698717
																	642.212	38.375		1.62962	0.501082
																	1002.22	287.729		1.49668	1.38381
																	1420.58	223.629		1.55372	1.00208
																	710.595	54.3141		1.11101	1.18849
																	1295.16	70.028		1.19556	0.697667
																	1281.87	235.226		1.21726	1.06496
																	740.694	49.2775		1.04183	0.469625
																	1144.9	308.973		1.13799	0.97295
																	1006.45	57.3919		0.777747	1.04476
																	695.354	67.8041		0.745437	0.335648
																	696.402	41.229		0.354601	1.02377
																	674.903	41.8807		0.898684	0.981811
																	667.953	46.9831		1.71366	0.544962
																	795.108	130.334		1.45321	1.39654
																	1377.8	292.966		1.08411	0.673709
																	663.995	41.121		1.11621	0.878653
																	726.494	52.5402		1.51515	0.708838
																	704.765	55.5553		0.995933	0.843996
																	946.403	255.763		0.586508	0.708033
																	755.172	48.6354		0.613223	0.543762
																	707.908	41.5484		1.24038	0.879388
																	2092.16	306.397		0.809705	1.15994
																	1393.72	78.9132		1.70628	0.519844
																	801.646	50.6659		0.586938	0.988836
																	833.657	152.989		1.28862	0.193593
																	685.22	49.2781		0.679696	1.29848
																	998.681	296.173		2.01399	0.550262
																	651.253	40.6572		0.534213	1.34092
																	772.763	160.067			0.907236
																	1324.58	241.993			1.2848
																	720.82	50.2956			0.638254
																	680.464	52.6921			0.647824
																	1074.32	272.124			0.655853
																	728.633	54.2009			0.673249
																	883.86	145.964			0.266948
																	858.843	226.184			1.00047
																	959.739	289.909			0.99882
																	650.525	42.7139			0.562995
																	916.024	240.054			0.215383
																	771.804	109.69			0.635116
																	1287.85	104.349			0.970439
																	659.695	48.0715			0.697213
																	707.338	51.7109			0.608769
																	801.058	170.553			0.877841
																	700.764	44.4296			0.317589
																	729.399	49.5161			0.907222
																	684.892	48.6779			0.58014
																	1369.44	155.766			1.02951
																	1259.19	77.6904			0.410267
																	670.665	37.5517			0.573345
																	678.064	69.5883			1.73864
																	752.871	124.704			0.604029
																	1235.67	315.219			1.46564
																	730.273	40.0739			0.592289
																	653.49	56.8811			0.844421
																	733.188	107.181			1.08188
																	688.951	42.7849			0.371398
																	950.895	204.007			1.06211
																	697.929	51.8623			0.865962
																	723.819	48.9569			1.03176
																	743.278	50.3676			1.16758
																	703.462	41.2298			0.990561
																	711.323	45.5164			0.739405
																	689.148	38.5946			0.621165
																	1216.98	185.179			0.945757
																	738.116	45.1692			0.827669
																	739.404	56.0275			0.536605
																	719.185	48.3663			1.13724
																	669.112	49.0896			1.235
																	639.908	39.9044			0.840874
																	661.843	42.2957			0.611136
																	745.867	65.5902			0.698177
																	754.177	117.791			0.837767
																	1339.39	209.684			0.823035
																	647.328	43.5625			0.958874
																	1398.53	189.276			1.06488
																	708.294	53.6425			1.103
																	718.662	47.1431			0.477043
																	792.465	46.3224			1.0066
																	740.056	48.0659			1.33583
																	1230.81	278.677			0.307772
																	682.326	40.9179			0.640676
																	818.095	220.99			0.643589
																	774.225	44.2863			1.02221
																	767.232	130.32			1.1516
																	745.218	47.5383			0.496063
																	984.684	156.877			1.16272
																	1914.36	564.719			0.742163
																	724.515	43.2615			0.920378
																	726.1	75.8516			0.800878
																	786.912	44.2296			0.529762
																	1405.71	155.205			0.747925
																	1229.22	349.92			1.25869
																	697.479	40.4901			0.339437
																	1133.61	345.229			0.623334
																	766.469	43.9984			1.04228
																	729.29	39.0123
																	1272.09	293.107
																	685.259	41.2155
																	683.779	75.6834
																	611.652	51.9786
																	794.351	237.15
																	933.468	205.674
																	699.469	51.6735
																	722.246	47.9351
																	653.405	35.7457
																	714.308	47.2113
																	705.872	45.2642
																	709.832	43.4864
																	717.569	39.7228
																	1187.99	71.9739
																	744.84	44.7996
																	990.313	271.305
																	679.99	53.5915
																	794.135	52.4336
																	1223.63	381.076
																	746.616	41.8068
																	737.131	91.3623
																	640.999	45.3552
																	701.709	45.3355
																	962.522	202.057
																	700.698	46.1405
																	750.179	266.114
																	694.256	46.709
																	732.488	41.2097
																	683.242	47.3513
																	1240.9	346.404
																	669.074	53.5575
																	694.456	49.7979
																	1227.58	302.832
																	686.294	48.8747
																	698.527	49.2374
																	702.516	56.3171
																	783.319	54.88
																	814.313	47.2007
																	677.034	32.8101
																	671.239	46.2029
																	675.904	49.0072
																	738.491	190.917
																	1028.01	224.8
																	614.795	41.0614
																	1371.89	146.722
																	1055.78	56.616
																	671.63	50.1652
																	805.175	52.8132
																	763.149	126.678
																	653.849	139.138
																	738.3	45.5547
																	729.014	99.6826
																	689.235	44.8175
																	691.826	107.489
																	1350.49	205.189
																	923.464	218.866
																	667.293	47.7285
																	736.491	31.8946
																	669.196	37.8041
																	680.676	45.8059
																	673.652	42.7274
																	671.231	55.706
																	689.363	46.9987
																	688.902	54.7484
																	734.035	131.728
																	762.863	38.3313
																	671.742	43.087
																	703.445	47.1902
																	774.491	188.356
																	675.7	52.8562
																	772.417	65.4644
																	687.333	50.6419
																	924.369	238.59
																	975.339	223.011
																	762.501	33.6692
																	1456.09	80.8822
																	669.8	43.0814
																	723.886	52.0447
																	722.175	51.1545
																	1411.29	187.099
																	696.501	39.0798
																	671.649	35.6154
																	718.169	51.4024
																	674.817	40.1613
																	763.568	45.3742
																	674.806	36.4513
																	865.045	129.607
																	671.449	40.4682
																	844.479	192.574
																	710.839	38.0636
																	767.426	41.1787
																	617.853	40.3181
																	988.417	51.5457
																	704.289	40.9057
																	718.261	43.0846
																	651.374	41.3731
																	746.165	52.5753
																	649.643	44.0383
																	704.719	46.8392
																	704.625	41.0993
																	695.73	41.2259
																	697.342	40.6574
																	796.961	143.792
																	1359.23	284.858
																	661.978	45.4832
																	671.474	36.468
																	1143.05	194.154
																	1054.89	195.823
																	701.841	38.6741
																	853.971	227.852
																	650.047	42.1586
																	1182.95	218.554
																	1111.31	232.627
																	835.637	212.86
																	689.496	37.9508
																	664.862	41.7066
																	728.708	132.052
																	686.416	52.3071
																	715.49	43.7434
																	688.852	41.611
																	1036.5	320.061
																	1494.94	135.546
																	759.41	43.2078
																	1345.47	229.565
																	1208.52	230.921
																	730.071	52.033
																	777.968	116.088
																	635.144	49.3714
																	1451.13	72.3873
																	628.872	36.8325
																	749.161	40.1077
																	688.306	41.0717
																	811.516	124.82
																	730.223	44.2841
																	736.851	46.2985
																	721.654	45.2292
																	756.408	44.3796
																	677.323	41.8832
																	721.274	46.1437
																	698.566	42.9125
																	686.821	47.0087
																	692.577	44.5821
																	701.638	108.985
																	858.466	252.563
																	740.359	43.5181
																	685.568	39.1295
																	1151.33	227.135
																	737.165	37.3291
																	662.913	41.5273
																	702.686	50.6349
																	1153.52	262.962
																	693.403	44.7487
																	1460.28	223.893
																	676.57	45.2345
																	864.963	237.9
																	1092.74	54.0762
																	992.297	270.762
																	750.62	36.2229
																	694.471	128.106
																	707.62	42.7641
																	673.448	38.9745
																	760.057	44.6835
																	948.267	287.269
																	662.052	47.642
																	906.691	164.694
																	693.695	47.4606
																	692.949	38.3948
																	695.998	46.3244
																	1399.68	270.088
																	706.696	39.1847
																	712.71	154.227
																	722.936	68.1937
																	637.699	48.9106
																	673.402	49.6487
																	675.447	38.2007
																	968.867	202.966
																	1427.8	240.587
																	823.678	246.164
																	1376.93	60.6253
																	753.043	45.2476
																	733.172	34.4291
																	1173.92	325.261
																	674.61	43.2345
																	729.186	38.701
																	711.124	38.1902
																	650.632	41.1718
																	1173.91	140.574
																	675.529	106.396
																	661.252	61.6847
																	645.837	37.6728
																	1154.88	295.94
																	781.777	246.171
																	1114.69	51.8876
																	680.078	50.0215
																	731.955	38.1697
																	974.261	182.141
																	691.845	41.6231
																	736.582	35.7745
																	717.067	75.3583
																	1270.89	191.369
																	674.755	41.8842
																	598.705	60.833
																	819.73	78.9085
																	666.748	42.1753
																	700.057	41.2467
																	640.229	42.4642
																	713.736	53.7395
																	990.697	337.507
																	1182.99	371.071
																	744.117	48.7293
																	666.503	56.8923
																	758.164	34.9584
																	674.736	41.4605
																	697.583	55.7328
																	715.377	37.3302
																	716.327	40.2626
																	713.908	49.4267
																	999.556	41.8851
																	973.289	311.468
																	1290.91	211.521
																	1419.84	226.296
																	671.121	42.3289
																	660.259	37.6417
																	694.133	52.2789
																	690.772	42.8477
																	1374.02	55.9183
																	706.488	35.3193
																	1202.36	288.179
																	1299.58	271.021
																	719.124	119.729
																	648.76	40.7083
																	1174.24	304.496
																	642.137	49.1401
																	777.77	44.1863
																	696.205	35.0157
																	700.508	48.2126
																	1216.19	227.795
																	732.395	53.6933
																	676.866	35.3631
																	1477.11	167.982
																	729.104	45.7762
																	699.784	34.9957
																	749.029	38.6046
																	910.168	261.624
																	719.653	37.3514
																	1112.5	253.678
																	762.466	48.6028
																	702.227	42.293
																	893.448	254.82
																	1332.28	61.8724
																	652.966	40.9736
																	605.269	41.938
																	713.045	53.0245
																	726.108	54.009
																	1062.37	120.5
																	1500	75.587
																	676.695	40.5598
																	696.006	33.8418
																	734.618	58.0141
																	700.138	37.3485
																	1357.03	85.9602
																	667.56	54.5953
																	705.744	33.2873
																	716.099	39.0886
																	1238.94	162.648
																	1219.85	49.9739
																	1476.81	62.4074
																	656.381	37.4786
																	696.434	35.1915
																	697.84	46.9698
																	1432.14	67.9165
																	687.961	39.5825
																	747.789	39.8903
																	662.826	38.3323
																	861.223	238.175
																	651.709	46.5572
																	1309.28	131.302
																	686.492	42.4447
																	691.581	111.859
																	685.079	55.1693
																	909.117	221.869
																	682.082	44.1179
																	727.777	39.29
																	699.184	34.5132
																	899.804	277.048
																	726.446	36.5739
																	688.116	81.0105
																	722.249	37.6776
																	757.158	44.1995
																	1139.79	134.492
																	741.96	39.846
																	683.797	37.8507
																	705.231	36.5566
																	993.962	294.299
																	897.59	308.831
																	688.331	38.6892
																	759.012	44.564
																	695.217	38.6585
																	1505	128.969
																	667.179	38.4378
																	1155.65	228.82
																	1242.51	326.355
																	1349.41	109.791
																	786.763	162.459
																	720.302	38.6847
																	759.013	43.1298
																	728.475	50.206
																	745.969	41.0338
																	707.585	59.799
																	718.717	39.6091
																	712.142	46.9386
																	666.963	36.3266
																	1375.69	143.001
																	1348.93	62.7196
																	723.384	68.7575
																	798.186	125.026
																	805.647	117.383
																	687.057	35.2727
																	658.445	84.4885
																	794.19	199.492
																	1251.37	234.8
																	813.918	136.751
																	692.767	36.4975
																	613.252	48.2217
																	663.88	36.1807
																	1259.45	72.6221
																	668.281	32.4304
																	1180.59	337.788
																	1175.31	288.391
																	774.313	59.6998
																	659.57	39.3497
																	690.436	51.6917
																	649.702	45.0737
																	1422.45	174.794
																	702.22	52.8064
																	705.537	40.2761
																	676.163	39.8696
																	1310.62	138.89
																	1430.6	96.319
																	608.984	45.613
																	676.069	38.409
																	660.236	45.6223
																	763.105	37.4272
																	657.253	40.459
																	1094.24	264.938
																	699.502	40.9504
																	1324.93	283.771
																	710.942	42.1792
																	672.087	47.1454
																	687.534	40.7994
																	1084.28	223.085
																	740.418	43.2988
																	676.381	33.8002
																	1319.29	219.87
																	731.23	47.5243
																	713.588	40.8115
																	610.274	39.7144
																	673.553	40.4138
																	1480.26	170.037
																	656.915	45.955
																	659.644	44.4703
																	1476.89	75.4211
																	728.999	187.386
																	762.768	50.1573
																	1327.52	122.149
																	1185.16	299.858
																	755.679	40.8218
																	583.749	37.7364
																	665.667	38.6037
																	674.9	37.486
																	684.111	104.966
																	702.306	36.1901
																	729.037	45.4233
																	1072.66	267.278
																	723.265	39.8185
																	751.978	41.7716
																	728.434	44.8297
																	700.019	82.547
																	729.486	37.9059
																	666.603	51.9227
																	683.666	45.9466
																	651.464	42.7033
																	755.263	50.9849
																	710.589	46.3944
																	765.201	39.5972
																	669.389	44.0089
																	701.984	47.4834
																	742.587	39.9286
																	687.948	34.6421
																	1357.01	235.563
																	710.184	36.5546
																	677.66	39.8715
																	702.851	34.8589
																	1483.29	63.6799
																	691.995	50.7242
																	1074.65	244.376
																	712.001	155.909
																	749.742	43.5249
																	835.438	238.579
																	676.797	52.1484
																	735.629	41.5665
																	745.113	37.3408
																	886.949	254.662
																	671.96	37.9189
																	677.386	34.6208
																	717.504	39.9165
																	964.855	330.248
																	774.179	168.201
																	1045.13	356.067
																	1157.4	255.631
																	715.162	39.3853
																	1139.75	256.332
																	726.09	38.3106
																	761.7	61.4682
																	651.537	39.5159
																	1439.5	181.532
																	1332.95	303.006
																	898.625	286.521
																	679.613	35.5555
																	660.29	40.8298
																	1279.16	188.921
																	676.977	41.2475
																	676.125	33.9589
																	661.883	38.6114
																	761.131	43.5278
																	713.69	52.1967
																	1185.9	63.3888
																	647.902	47.6508
																	671.106	36.7099
																	1152.7	216.522
																	666.885	31.7326
																	828.217	244.646
																	1550.11	103.987
																	1088.36	312.139
																	1129.6	347.2
																	1397.35	86.8298
																	756.076	51.3713
																	668.724	53.0463
																	790.096	132.778
																	716.18	44.7347
																	657.271	47.8436
																	791.356	153.461
																	1106.96	222.436
																	691.656	63.8098
																	653.912	49.0172
																	1295.63	57.5825
																	712.622	50.8707
																	694.833	33.9369
																	696.936	41.6949
																	702.779	37.6991
																	866.871	170.634
																	1294.16	234.581
																	716.194	77.1468
																	742.626	39.5098
																	753.276	42.5065
																	1296.14	180.594
																	706.275	144.031
																	769.563	190.373
																	727.19	38.8614
																	743.286	37.0472
																	679.201	44.9607
																	709.67	42.6793
																	1088.91	222.473
																	720.841	36.4285
																	739.973	144.443
																	748.882	47.6159
																	1092.78	141.935
																	648.445	35.6452
																	705.096	42.0381
																	691.739	72.5048
																	1198.17	162.327
																	685.288	50.5075
																	676.934	40.8277
																	676.015	46.9106
																	1439.38	54.7461
																	681.472	42.0785
																	1325.04	73.603
																	1401.33	362.418
																	687.026	38.9726
																	708.7	37.5809
																	745.399	42.8503
																	946.164	264.946
																	623.009	42.5496
																	798.325	184.637
																	1049.41	57.0169
																	753.13	149.058
																	1074.85	391.523
																	2057.41	242.745
																	1258.51	405.121
																	707.529	49.6352
																	1408.5	181.359
																	706.42	68.1873
																	697.015	60.017
																	1036.84	294.226
																	2899.6	185.704
																	728.308	37.9278
																	704.994	32.315
																	684.561	49.1627
																	660.858	46.9939
																	700.994	125.567
																	773.779	163.067
																	695.119	38.6433
																	691.785	44.4203
																	736.439	41.9363
																	944.031	55.9798
																	1305.94	377.16
																	1032.11	249.219
																	753.496	43.8817
																	686.191	40.2184
																	741.75	39.7217
																	713.022	37.5685
																	711.037	33.2915
																	743.323	130.81
																	709.523	53.7645
																	820.564	158.159
																	652.479	44.3564
																	865.141	188.082
																	685.472	58.8418
																	665.639	40.6143
																	882.707	272.283
																	766.648	38.0822
																	699.805	41.2582
																	759.447	37.4165
																	680.366	40.3379
																	745.552	36.9552
																	1468.95	128.651
																	648.103	36.5904
																	1298.59	97.4438
																	774.358	156.81
																	658.857	36.473
																	716.931	90.6787
																	1021.93	255.388
																	1089.65	328.462
																	720.388	42.4411
																	932.209	285.32
																	1114.31	217.323
																	708.685	32.3398
																	664.354	48.3855
																	674.486	43.0523
																	712.181	40.2926
																	607.146	71.8597
																	1349.5	205.779
																	781.404	193.572
																	692.862	43.318
																	686.62	44.7273
																	800.84	117.314
																	1193.23	209.314
																	722.655	33.041
																	1477.35	65.1498
																	895.236	310.293
																	804.463	275.7
																	1356.06	87.2533
																	999.032	161.89
																	705.605	40.8092
																	660.105	39.9946
																	678.556	37.7987
																	1187.76	269.686
																	736.751	175.265
																	729.621	41.342
																	697.324	40.9602
																	751.198	33.8702
																	764.664	45.2735
																	679.548	37.034
																	748.46	39.5459
																	1236.79	181.86
																	687.099	39.3608
																	774.35	181.356
																	684.799	37.1263
																	1410.18	249.004
																	718.744	37.094
																	934.39	267.341
																	671.197	32.9716
																	661.096	34.284
																	810.829	33.2937
																	635.648	35.1614
																	711.729	30.4747
																	1256.81	223.538
																	1283.31	297.926
																	721.293	45.632
																	706.031	34.0425
																	663.824	30.7702
																	715.693	112.442
																	717.929	53.3831
																	798.257	34.925
																	690.412	34.7127
																	664.162	51.6042
																	2662.91	232.364
																	690.551	47.7512
																	742.258	36.229
																	761.481	42.6192
																	714.841	34.0202
																	694.334	36.5995
																	1190.07	133.057
																	1309.45	70.1078
																	717.671	39.9966
																	703.638	40.7659
																	722.257	45.4521
																	1285.04	325.009
																	1263.02	322.871
																	882.776	266.549
																	677.921	32.9949
																	641.114	34.6113
																	687.232	47.0291
																	674.527	60.3145
																	686.53	33.3776
																	1399.25	60.2813
																	734.315	50.6872
																	707.38	38.1198
																	690.662	41.4721
																	693.026	39.5854
																	768.213	37.1043
																	654.447	53.3563
																	812.195	46.5047
																	1017.25	283.637
																	691.366	39.1163
																	678.208	31.3121
																	1120.76	237.367
																	995.643	225.459
																	746.522	43.1897
																	643.761	35.8231
																	717.525	46.484
																	722.305	45.6324
																	673.84	54.4381
																	672.909	38.0674
																	701.24	46.3792
																	676.767	34.5094
																	1138.72	130.649
																	740.205	42.5003
																	718.843	33.3687
																	691.536	53.7497
																	684.285	44.2565
																	677.584	47.184
																	677.439	42.8218
																	658.873	66.1527
																	751.96	44.557
																	723.038	42.3747
																	690.238	37.2928
																	1513.78	91.6629
																	723.981	45.5151
																	1087.42	204.456
																	626.266	37.2406
																	714.215	46.0284
																	763.221	43.2772
																	634.573	29.7569
																	1387.48	203.545
																	755.513	48.7879
																	1316.49	81.3394
																	690.899	41.3183
																	1197.91	228.773
																	699.254	35.1322
																	725.326	45.8398
																	885.541	52.6406
																	1056.16	323.461
																	702.042	41.6394
																	688.156	46.026
																	695.836	41.2491
																	1445.31	98.9609
																	1113.2	283.329
																	709.242	40.5388
																	882.886	353.449
																	1425.06	171.794
																	709.004	39.0382
																	683.447	36.2505
																	633.322	38.9941
																	731.123	71.7736
																	655.701	38.7314
																	1019.36	291.489
																	658.397	37.0673
																	1396.35	146.058
																	1241.12	227.74
																	639.954	42.1824
																	764.576	38.9786
																	623.356	36.7615
																	720.307	42.157
																	654.959	38.7472
																	717.427	43.6191
																	943.246	251.354
																	663.863	32.928
																	708.027	34.3506
																	1187.44	125.891
																	1172.81	324.714
																	731.863	33.4449
																	724.166	36.1896
																	654.366	35.2511
																	666.707	35.237
																	833.129	136.703
																	673.135	35.9504
																	733.068	36.4639
																	704.258	38.8524
																	1439.52	224.597
																	789.963	212.09
																	687.378	50.61
																	641.539	35.5759
																	635.703	46.1584
																	1028.25	278.075
																	1303.86	71.8457
																	655.078	31.9319
																	643.147	34.042
																	711.272	45.9239
																	670.501	39.4513
																	1050.5	203.627
																	717.533	44.1273
																	654.1	36.2903
																	755.087	206.903
																	1063.4	260.74
																	1334.36	252.914
																	725.44	35.303
																	1182.71	300.552
																	1247.48	238.229
																	752.522	40.5544
																	696.81	31.8517
																	668.635	45.3124
																	654.548	40.8422
																	673.315	34.0489
																	700.942	36.4995
																	796.815	213.125
																	702.849	60.175
																	663.304	43.1005
																	730.73	40.2261
																	1454.31	57.648
																	1120.73	286.047
																	1412.77	94.2673
																	643.085	36.315
																	681.244	36.5153
																	768.693	35.3535
																	726.014	36.8049
																	1137.79	254.498
																	700.764	41.5939
																	476.65	26.0224
																	707.698	40.7349
																	739.76	41.1762
																	684.054	35.1846
																	756.576	39.6464
																	1133.83	239.212
																	1431.23	58
																	668.468	74.4608
																	700.724	40.4913
																	760.412	38.3896
																	1027.07	264.511
																	669.502	46.0319
																	673.192	32.4802
																	659.667	30.0912
																	678.109	41.5318
																	763.595	36.7981
																	687.02	34.0293
																	1222.17	269.545
																	718.475	44.0361
																	811.36	234.487
																	1000.55	279.451
																	1336.85	68.7774
																	1292.81	241.182
																	837.456	270.715
																	1254.98	278.688
																	706.646	42.1416
																	717.27	38.1137
																	637.065	44.7353
																	710.361	46.3235
																	1518.69	114.531
																	1335.09	210.817
																	608.894	58.1001
																	1223.33	226.876
																	1086.04	236.297
																	688.801	33.4918
																	712.19	34.0682
																	700.823	39.0562
																	769.615	125.897
																	659.765	43.8543
																	1389.97	71.7464
																	600.85	58.3924
																	744.41	35.5417
																	1011.88	287.211
																	724.343	41.2424
																	708.082	43.2638
																	732.196	44.8436
																	713.721	42.3366
																	723.386	37.6803
																	673.736	42.6096
																	698.122	37.7981
																	727.989	37.9618
																	781.71	32.7982
																	738.466	33.7589
																	614.864	41.2765
																	1256.33	231.8
																	714.599	32.2977
																	755.682	45.5613
																	1421.41	147.198
																	685.168	39.074
																	760.103	45.2658
																	685.3	40.4066
																	723.761	38.6574
																	662.117	44.6939
																	1333.7	53.2412
																	764.164	40.3898
																	700.36	39.3525
																	703.615	43.0133
																	692.779	38.0344
																	634.758	38.2633
																	876.181	257.976
																	686.226	46.3711
																	685.861	34.734
																	620.5	32.7084
																	747.615	39.7214
																	733.187	40.4734
																	1275.49	310.27
																	699.293	46.7719
																	641.262	38.1475
																	1391.1	272.022
																	701.43	35.9984
																	837.713	184.757
																	1274.57	179.988
																	657.989	44.2507
																	662.739	38.5874
																	721.494	55.4989
																	766.258	32.1149
																	663.63	44.0536
																	736.595	37.1949
																	739.703	35.8037
																	542.511	34.7625
																	673.862	42.5932
																	728.037	46.4856
																	641.157	33.5031
																	651.06	38.3203
																	721.321	47.4802
																	673.56	35.7826
																	731.007	42.6411
																	664.295	39.5834
																	638.384	34.6703
																	690.962	39.6395
																	739.826	37.6092
																	754.707	122.661
																	690.985	43.8669
																	621.753	38.7285
																	674.063	40.1401
																	674.089	47.4293
																	710.591	36.2031
																	662.032	37.3894
																	769.599	46.177
																	693.523	36.3924
																	695.321	40.889
																	1548.69	59.2072
																	1396.78	136.969
																	1100.2	282.485
																	698.4	132.802
																	675.375	30.3766
																	646.364	33.2251
																	1448.6	112.075
																	682.406	38.6763
																	714.346	37.0131
																	675.242	35.0849
																	1275.85	342.655
																	701.539	37.9508
																	647.678	40.9972
																	1021.44	40.7869
																	689.789	37.6681
																	681.566	28.4659
																	734.629	52.5946
																	652.663	41.926
																	624.9	32.4413
																	1544.05	91.0939
																	870.561	142.437
																	686.637	35.5491
																	680.926	48.3568
																	929.137	74.602
																	979.465	217.343
																	718.639	38.4955
																	732.394	47.3829
																	974.592	318.426
																	1505.2	69.898
																	699.864	38.8411
																	634.251	31.0146
																	750.223	166.148
																	656.401	40.3788
																	703.862	35.1221
																	1326.49	242.545
																	683.831	38.8187
																	688.969	44.0141
																	1347.42	165.7
																	672.733	48.8527
																	1355.03	60.7004
																	905.37	273.696
																	696.609	42.2204
																	821.146	237.076
																	658.408	34.4769
																	670.249	42.8207
																	665.763	35.8845
																	750.676	119.88
																	682.457	38.5014
																	659.031	36.1956
																	667.947	32.8773
																	713.519	32.2683
																	759.671	39.1727
																	693.167	42.1183
																	653.249	47.9651
																	734.307	35.2685
																	697.915	38.871
																	1285.44	319.47
																	1254.07	255.112
																	730.695	44.4731
																	1290.67	59.5423
																	669.095	53.2688
																	737.437	128.77
																	684.916	48.8759
																	652.67	29.9738
																	891.303	243.658
																	731.431	45.3354
																	681.75	34.2743
																	810.659	45.2203
																	638.974	38.7414
																	710.598	37.2104
																	646.093	39.8958
																	649.702	42.5657
																	1329.96	149.822
																	1372.82	57.1851
																	604.927	40.5883
																	690.358	44.8967
																	737.75	43.8758
																	743.269	44.8435
																	652.754	41.4718
																	710.19	63.994
																	746.096	41.8079
																	681.336	39.3725
																	693.98	38.0574
																	746.73	31.3817
																	748.865	41.5914
																	705.353	31.8209
																	729.26	38.0363
																	660.343	28.1255
																	675.313	39.8868
																	878.056	248.019
																	693.643	55.6641
																	684.008	36.9539
																	637.913	43.196
																	1423.2	62.644
																	744.911	38.776
																	764.883	172.37
																	703.996	46.1925
																	673.536	34.693
																	698.591	34.2148
																	729.923	43.318
																	723.74	48.3554
																	760.639	37.4876
																	660.96	45.521
																	674.242	39.9825
																	1168.02	320.643
																	714.05	33.5847
																	671.166	35.5428
																	705.57	38.9585
																	854.436	271.464
																	1273.79	392.118
																	667.854	32.8157
																	683.309	44.8173
																	677.038	46.0107
																	719.971	54.2849
																	1116.5	181.813
																	1112.04	200.442
																	651.276	36.9084
																	637.122	36.1242
																	650.316	36.3444
																	1371.34	57.1593
																	693.438	34.0034
																	672.034	43.1161
																	751.867	41.8045
																	817.591	210.165
																	796.165	244.754
																	737.738	37.913
																	956.554	287.624
																	748.281	44.2195
																	710.482	35.6155
																	682.59	91.9082
																	686.174	34.9663
																	812.352	37.3451
																	796.548	38.1515
																	811.659	261.036
																	670.735	47.5281
																	712.246	39.6573
																	725.805	44.3403
																	705.179	37.6345
																	664.214	42.7781
																	619.839	34.0461
																	721.265	43.0226
																	995.476	271.195
																	712.016	42.0483
																	666.067	38.4514
																	758.458	34.6767
																	1397.8	272.518
																	1162.11	141.939
																	661.809	39.9862
																	663.633	32.7064
																	626.998	35.6094
																	709.797	40.4553
																	706.526	33.3043
																	662.649	33.4752
																	857.21	214.998
																	673.71	33.5004
																	686.102	39.5798
																	1249.58	165.629
																	700.711	36.7292
																	1162.76	101.518
																	726.209	37.4094
																	743.456	50.4301
																	882.912	262.725
																	1014.65	328.888
																	766.343	164.122
																	885.069	191.394
																	716.568	34.4007
																	706.264	28.8596
																	1064.6	238.814
																	885.905	292.239
																	694.02	31.6723
																	1264.23	119.824
																	727.011	35.4084
																	689.822	37.5778
																	682.433	36.0112
																	662.188	49.2154
																	1228.1	334.335
																	821.199	198.574
																	691.606	42.4364
																	650.555	34.8302
																	686.957	45.2388
																	680.264	39.8986
																	716.392	67.9838
																	771.459	38.3283
																	671.224	35.2995
																	701.721	34.6355
																	658.172	43.3712
																	1082.87	182.925
																	1073.01	301.057
																	700.677	37.2626
																	1011.5	185.185
																	721.759	35.5785
																	705.466	40.0834
																	728.857	46.417
																	689.824	38.3012
																	763.266	143.878
																	705.708	39.0823
																	734.056	30.024
																	731.489	36.5376
																	680.073	152.263
																	699.323	46.7383
																	664.338	41.6603
																	742.034	42.0097
																	681.811	36.7593
																	746.954	42.7773
																	724.999	41.9926
																	782.713	58.1786
																	713.006	49.5179
																	1430.15	263.867
																	713.948	39.3765
																	701.537	36.6684
																	685.198	44.8627
																	695.152	33.8154
																	828.433	37.3427
																	1304.34	121.936
																	1357.6	250.112
																	707.931	40.0696
																	687.648	57.377
																	806.612	213.889
																	697.104	37.5487
																	654.44	36.9998
																	697.661	35.8987
																	1311.76	256.569
																	704.923	34.2811
																	1224.71	205.218
																	707.697	36.4874
																	712.061	49.9929
																	693.758	34.0623
																	700.095	37.5634
																	708.34	37.0861
																	1425.13	126.729
																	1031.63	296.211
																	1539.71	88.6533
																	744.923	54.1461
																	1491.11	65.2568
																	657.168	34.5494
																	687.374	31.1438
																	681.583	42.0268
																	752.49	51.6689
																	684.228	40.1386
																	804.041	49.2482
																	1571.67	67.0977
																	681.269	39.9058
																	689.246	56.8206
																	666.493	44.3021
																	647.786	36.342
																	1361.27	55.6134
																	1541.69	172.352
																	882.674	39.8243
																	645.692	42.4912
																	748.173	40.8316
																	715.315	40.74
																	767.947	37.607
																	746.728	35.0352
																	1022.16	407.223
																	769.779	33.948
																	770.41	180.939
																	679.615	49.5321
																	705.772	32.347
																	650.424	38.2859
																	771.904	37.0557
																	675.134	43.5915
																	1425.66	49.4852
																	722.999	29.2562
																	1501.85	79.0162
																	653.779	55.053
																	686.577	36.3817
																	731.879	37.8985
																	711.532	42.0022
																	734.494	52.6648
																	639.909	30.0663
																	689.43	32.3424
																	1423	97.8781
																	643.25	33.4997
																	703.262	34.3753
																	698.47	42.3946
																	966.626	168.009
																	641.922	33.9552
																	638.391	39.6879
																	697.773	39.7335
																	683.249	32.6874
																	739.161	102.533
																	842.92	249.534
																	666.261	32.8582
																	1301.04	140.703
																	843.721	34.6663
																	707.534	31.3396
																	698.651	36.1594
																	1182.45	301.318
																	675.45	36.4868
																	722.376	50.3789
																	709.603	37.003
																	637.038	40.4312
																	1143.42	296.014
																	636.708	72.6647
																	688.465	32.2441
																	744.339	37.9834
																	729.337	39.6373
																	1382.31	298.207
																	678.95	38.3287
																	665.337	36.5461
																	649.856	32.8747
																	724.478	40.5039
																	661.431	34.7585
																	680.367	38.2502
																	1398.98	98.7105
																	1038.49	288.606
																	639.969	34.1045
																	608.528	35.9245
																	668.596	44.4523
																	761.292	46.9579
																	1170.13	214.556
																	796.064	222.659
																	828.507	164.908
																	639.256	32.428
																	724.812	33.0418
																	699.093	36.4788
																	701.433	96.1396
																	1484.69	64.0836
																	807.844	37.9406
																	702.136	39.0268
																	752.692	29.8962
																	1545.95	60.858
																	1287.56	318.038
																	768.193	39.9642
																	699.047	38.9037
																	790.96	78.3197
																	718.851	37.5989
																	757.536	41.019
																	691.403	33.195
																	645.178	40.6113
																	742.976	31.6236
																	1439.86	153.051
																	667.339	30.6781
																	711.072	46.6944
																	637.597	39.2189
																	1180.58	169.618
																	714.264	46.4668
																	755.212	34.818
																	1463.86	120.368
																	597.475	46.662
																	663.299	35.0279
																	925.105	79.9508
																	739.179	42.3627
																	658.667	37.0326
																	746.251	39.102
																	632.423	27.8807
																	653.27	34.5682
																	658.609	49.0134
																	758.508	31.3412
																	680.734	30.997
																	894.385	295.941
																	730.623	35.4227
																	664.408	43.0414
																	632.788	32.6967
																	1564.42	112.782
																	699.66	30.81
																	1431.26	58.5801
																	617.924	37.9904
																	676.133	36.0195
																	1323.84	223.854
																	1261.81	297.304
																	757.037	47.6097
																	735.745	35.5087
																	1530.23	121.671
																	1037.57	312.678
																	795.871	33.9312
																	871.522	228.977
																	703.227	31.8248
																	1370.73	166.442
																	663.871	47.6704
																	684.167	55.1152
																	678.018	38.081
																	1567.39	203.482
																	1382.71	53.1118
																	732.581	39.6921
																	666.753	33.6566
																	775.236	36.6764
																	1490.82	59.3184
																	736.091	106.762
																	1320.35	318.443
																	680.286	42.1753
																	743.36	38.9172
																	470.631	46.1433
																	684.665	29.7438
																	625.697	40.418
																	754.554	165.558
																	717.855	35.152
																	1306.22	235.972
																	706.417	36.3387
																	690.118	29.8948
																	1455.5	74.9756
																	669.89	32.7241
																	674.203	35.9902
																	701.294	35.764
																	701.225	36.3058
																	688.131	40.1484
																	674.401	94.1619
																	702.284	33.546
																	667.508	50.5578
																	724.02	35.9589
																	1379.98	174.16
																	1449.99	134.874
																	620.778	37.2117
																	714.25	43.6671
																	695.119	56.3541
																	897.128	86.8409
																	634.831	44.6754
																	671.874	34.5348
																	663.145	38.0755
																	663.36	44.084
																	785.977	46.8852
																	743.34	31.8139
																	1063.67	355.947
																	742.909	37.1356
																	697.784	32.4731
																	663.501	37.1274
																	737.872	35.4661
																	759.025	41.6391
																	686.519	29.3627
																	665.538	37.4378
																	659.856	31.6958
																	617.48	34.816
																	661.722	36.9873
																	694.831	43.9145
																	772.315	143.662
																	813.103	61.7061
																	732.087	34.3216
																	686.544	39.5286
																	1073.04	304.385
																	665.376	34.7852
																	1451.21	62.5793
																	660.14	39.5124
																	713.842	34.9165
																	768.342	36.8895
																	645.375	33.3512
																	738.509	42.3313
																	1474.05	60.5021
																	751.482	32.6013
																	686.248	40.6439
																	1366.13	49.2476
																	690.099	35.0425
																	667.358	49.6255
																	617.805	60.248
																	649.073	32.1351
																	964.976	316.961
																	1274.45	292.815
																	707.272	39.7281
																	661.351	37.1386
																	659.468	31.9157
																	633.507	35.7816
																	760.125	39.6443
																	667.105	44.528
																	655.201	39.34
																	674.159	32.0588
																	654.788	33.6833
																	703.329	35.1316
																	642.393	37.4328
																	641.556	41.8068
																	746.353	44.0176
																	625.345	56.4042
																	719.76	46.2559
																	770.357	197.024
																	747.001	35.0911
																	689.957	41.4563
																	710.277	40.8244
																	641.391	37.5818
																	1186.13	237.631
																	703.124	34.2962
																	624.352	41.5637
																	1170.77	210.141
																	641.344	42.6614
																	659.266	33.4188
																	644.204	32.6098
																	714.546	95.7473
																	1461.81	307.342
																	689.719	38.3214
																	707.157	47.8922
																	676.271	31.482
																	788.224	42.0602
																	958.568	248.004
																	709.298	30.0265
																	646.166	23.6921
																	748.642	33.2982
																	683.564	49.1551
																	680.48	37.7951
																	733.646	55.7548
																	997.187	262.66
																	786.279	152.482
																	691.654	29.2487
																	1552.85	74.9519
																	669.785	33.1021
																	728.354	49.893
																	1689.91	130.528
																	699.841	35.4809
																	655.353	40.6621
																	705.178	43.0882
																	650.913	44.5844
																	697.099	39.8707
																	1219.49	63.9027
																	715.616	141.181
																	1069.85	341.974
																	733.167	121.297
																	722.493	36.4593
																	1173.42	282.542
																	1331	65.5185
																	689.927	32.9055
																	677.998	60.1403
																	685.99	42.1016
																	692.003	35.2338
																	687.959	32.1714
																	652.193	36.1995
																	696.505	38.1493
																	730.44	44.4066
																	766.412	41.9511
																	691.127	44.9294
																	1292.13	52.3587
																	733.923	44.7346
																	917.868	326.114
																	601.402	30.2462
																	643.846	41.1666
																	681.194	32.5443
																	669.279	42.1429
																	1120.95	89.3524
																	687.645	35.9184
																	630.448	51.5046
																	700.709	33.0117
																	675.299	39.6431
																	632.186	32.2315
																	737.004	45.2022
																	816.677	72.6286
																	1228.64	296.873
																	688.955	47.0408
																	598.276	32.1779
																	1444.79	74.7052
																	717.159	33.9551
																	677.022	41.9804
																	1432.31	65.038
																	637.456	39.7789
																	707.599	42.0527
																	724.947	34.6562
																	667.597	30.8304
																	564.988	36.8095
																	709.372	33.882
																	1441.67	287.652
																	713.411	46.3234
																	716.215	101.562
																	696.423	35.0513
																	684.704	35.0433
																	635.58	29.7031
																	702.21	40.4626
																	733.599	36.8289
																	708.313	177.766
																	1426.51	61.1547
																	699.945	34.4819
																	638.912	44.1697
																	690.791	40.7881
																	705.29	41.1221
																	682.269	36.9731
																	677.275	40.2351
																	1203.33	145.581
																	706.389	38.6207
																	666.567	101.129
																	779.997	149.763
																	741.381	185.378
																	594.57	31.5929
																	766.062	164.621
																	652.226	36.6964
																	934.982	253.777
																	1213.78	136.078
																	739.062	31.6922
																	620.992	46.8395
																	614.042	49.5634
																	689.787	44.121
																	711.89	43.1846
																	693.936	30.5697
																	692.171	37.6814
																	921.789	295.8
																	728.095	41.1537
																	703.808	36.2775
																	731.216	40.6572
																	669.097	40.2949
																	759.558	38.3418
																	670.593	55.8378
																	662.763	34.1764
																	654.322	34.3473
																	684.445	29.611
																	677.054	34.7886
																	639.107	51.9045
																	738.865	36.9614
																	659.144	48.1236
																	637.158	37.1768
																	689.984	34.1868
																	718.924	33.4607
																	691.632	36.5439
																	685.489	34.2792
																	687.303	39.8414
																	687.464	41.1668
																	652.908	40.8939
																	726.941	37.8458
																	721.749	31.8138
																	1419.55	58.3293
																	745.323	37.2935
																	685.712	31.9092
																	686.95	35.3827
																	734.625	33.3394
																	851.544	84.1085
																	708.981	33.3243
																	744.049	109.47
																	851.416	177.047
																	634.862	31.6581
																	1236.7	196.508
																	598.243	35.6626
																	701.427	31.6318
																	659.168	29.6894
																	698.186	32.0993
																	763.858	34.3956
																	642.585	44.3751
																	693.018	31.2937
																	1114.01	131.216
																	751.938	36.0847
																	709.071	30.918
																	699.172	35.1334
																	695.699	30.3091
																	695.797	44.0541
																	692.905	33.1143
																	671.173	37.9214
																	1388.15	75.5289
																	725.339	33.8357
																	623.346	43.6702
																	775.401	37.715
																	1153.2	275.417
																	627.889	37.1274
																	655.597	49.8744
																	728.601	40.1698
																	680.415	34.7881
																	709.915	41.2097
																	707.686	52.3536
																	1415.33	157.498
																	647.952	45.5659
																	690.111	29.3595
																	1364.17	117.618
																	668.237	34.0664
																	676.036	32.2885
																	679.665	46.0462
																	678.169	42.437
																	686.016	37.3529
																	1418.27	62.8132
																	773.513	43.0804
																	669.383	37.1235
																	666.59	37.0716
																	705.699	38.7447
																	588.663	31.9174
																	682.911	34.0359
																	673.349	31.9048
																	670.436	43.6738
																	757.899	35.3347
																	745.972	37.7403
																	1190.63	250.579
																	1427.78	52.9323
																	1383.15	59.1199
																	757.206	34.4048
																	1542.31	66.6665
																	684.701	37.3169
																	806.827	38.9603
																	705.202	34.8364
																	737.785	40.0958
																	688.407	30.5312
																	676.139	42.0912
																	738.082	38.2546
																	634.816	30.7913
																	747.621	40.9366
																	668.161	35.0298
																	692.394	33.48
																	696.639	30.6413
																	737.749	117.27
																	681.912	38.0984
																	625.972	29.0983
																	750.108	32.4951
																	747.469	36.3913
																	1314.06	188.633
																	671.381	32.6445
																	706.753	36.543
																	733.642	43.7683
																	683.138	40.3222
																	655.765	37.0619
																	668.215	39.1725
																	1086.09	322.012
																	722.597	41.0094
																	674.93	37.6319
																	703.781	31.2234
																	1390.26	74.1352
																	681.16	36.0041
																	679.513	43.5185
																	1509.19	63.2363
																	649.515	44.5075
																	700.09	36.1066
																	786.162	172.954
																	1070.52	135.798
																	760.467	37.9247
																	730.357	54.4654
																	724.208	42.3502
																	718.943	35.1261
																	647.299	37.5909
																	704.542	33.7683
																	1092.47	93.2545
																	702.882	45.996
																	745.378	47.4661
																	666.749	33.2154
																	625.44	43.1869
																	648.422	36.3459
																	728.628	35.5103
																	703.001	45.6454
																	708.038	34.295
																	678.759	30.4375
																	646.515	39.7121
																	721.436	34.8268
																	985.581	59.118
																	595.941	40.7929
																	634.286	51.9072
																	717.135	30.3388
																	688.393	32.1762
																	750.616	38.6457
																	607.237	35.058
																	671.69	29.0999
																	788.607	143.776
																	706.614	37.0274
																	747.318	168.597
																	780.236	32.9648
																	712.057	33.6253
																	672.058	41.4613
																	443.184	25.1499
																	664.713	34.3398
																	634.021	28.199
																	627.643	37.7555
																	648.416	34.3746
																	642.071	35.2165
																	642.732	39.7224
																	692.93	35.6032
																	671.702	34.6744
																	855.355	222.388
																	741.98	29.8103
																	711.459	36.3173
																	653.321	35.0879
																	675.837	74.1617
																	658.897	31.438
																	689.293	29.8051
																	692.637	40.0523
																	678.007	35.0921
																	1390.14	191.57
																	1367.04	52.7912
																	786.029	98.7877
																	663.155	31.7248
																	698.722	32.6857
																	758.379	163.608
																	674.781	40.1007
																	680.925	40.2535
																	650.897	29.5543
																	655.872	49.2924
																	1478.15	54.6525
																	671.479	41.8548
																	680.785	37.2698
																	1402.52	215.468
																	714.661	34.7416
																	727.05	32.8156
																	658.633	32.1768
																	665.306	26.3379
																	1429.54	47.3935
																	694.574	157.849
																	703.126	38.0153
																	689.066	33.8089
																	743.06	32.621
																	739.919	44.6735
																	1439.82	59.9809
																	788.868	30.1792
																	657.461	46.6358
																	711	32.051
																	721.823	46.9695
																	648.966	30.6184
																	1417.47	94.2424
																	1303.44	59.2631
																	705.828	33.6175
																	640.285	30.7029
																	670.249	33.1552
																	764.414	51.8837
																	672.866	31.3125
																	578.943	37.0688
																	724.321	35.4073
																	734.174	35.722
																	711.102	31.5983
																	724.301	32.5271
																	699.803	30.3552
																	678.656	33.7417
																	734.586	39.5589
																	671.364	35.6409
																	659.272	51.4187
																	697.19	29.9723
																	748.771	42.4837
																	718.338	46.2151
																	1360.34	63.899
																	751.807	37.3227
																	623.624	43.8788
																	666.154	37.9407
																	679.472	46.6653
																	662.057	35.9864
																	658.808	36.3734
																	704.354	36.1347
																	626.06	28.9857
																	734.738	38.5309
																	725.199	55.9901
																	670.998	37.67
																	681.539	31.7361
																	653.02	37.7581
																	707.379	36.6742
																	673.451	38.4363
																	766.554	28.1088
																	688.203	41.9236
																	712.479	34.7435
																	693.599	35.0831
																	798.306	37.3549
																	1389.74	58.817
																	688.35	33.8949
																	700.145	41.5449
																	710.992	35.5704
																	709.359	35.5989
																	696.298	32.7763
																	691.316	39.8116
																	740.823	32.4275
																	1373.56	245.637
																	662.411	40.6948
																	1507.58	204.494
																	742.99	38.108
																	678.268	32.8713
																	725.02	47.2639
																	688.989	32.5126
																	690.923	32.6057
																	1158.4	294.524
																	1070.71	191.672
																	801.975	32.0553
																	706.466	36.7915
																	745.351	32.974
																	793.38	32.9232
																	703.96	37.7707
																	704.137	36.4586
																	950.14	295.376
																	641.733	38.9056
																	708.92	34.5932
																	678.099	32.1747
																	790.049	33.5872
																	682.709	37.8289
																	1361.32	56.7654
																	692.848	31.9805
																	680.066	134.606
																	701.211	40.3544
																	650.505	39.0007
																	1087.82	183
																	649.554	34.8796
																	1089.18	48.8518
																	686.644	32.0318
																	710.056	44.0365
																	653.458	26.8548
																	714.699	37.4294
																	641.272	36.5435
																	718.898	134.237
																	720.656	37.1552
																	701.191	37.8393
																	660.839	40.1483
																	616.053	31.405
																	719.266	31.2343
																	1503.52	83.6998
																	704.409	31.5284
																	705.998	36.4078
																	691.693	80.3781
																	688.788	37.2855
																	638.939	38.7425
																	728.843	40.3327
																	707.749	40.8474
																	1236.93	243.302
																	691.225	44.186
																	1352.69	170.431
																	1340.02	60.6628
																	631.649	31.521
																	737.258	148.341
																	1011.55	325.975
																	666.645	38.2376
																	698.075	36.9759
																	650.211	30.2511
																	647.867	39.4216
																	716.83	33.5404
																	679.83	34.9313
																	695.38	29.6746
																	1442.92	100.422
																	669.842	37.765
																	757.783	34.2143
																	670.827	35.0156
																	660.884	40.2734
																	724.597	34.7782
																	621.705	33.2169
																	741	37.3599
																	664.874	39.4754
																	1339.85	61.3266
																	692.003	33.2361
																	762.718	59.8801
																	762.602	37.7396
																	1453.53	194.054
																	918.34	178.148
																	699.276	32.8917
																	829.749	38.6325
																	703.542	42.982
																	786.834	37.4727
																	688.244	59.4922
																	746.348	33.9124
																	730.749	43.8097
																	779.43	38.0752
																	730.671	41.0274
																	730.819	30.8289
																	746.381	33.1438
																	732.023	33.5547
																	686.897	32.4558
																	643.952	31.2045
																	717.651	43.0987
																	770.135	33.014
																	1369.53	51.3928
																	645.86	37.3304
																	746.093	33.7325
																	676.011	27.3309
																	1285.8	223.971
[truncated: 603 more rows]
[truncated: 6 more columns]

## Sheet: Figure 4
C
Peptide [uM]	H2AXpY (p-Y142)		TRLIL(pY)NDGDS (p-Y445)		KYGLG(pY)QLCDN (p-Y425)		DYSDK(pY)GLGYQ (p-Y421)		CGTPN(pY)IAPEV (p-Y217)		NLDGT(pY)LSDIR (p-Y445 scramble)
400	2.18401	2.37676	2.52839	2.32793	2.23541	2.33564	2.10948	2.1506	1.01464	1.14828	1.70855	1.67257
300	2.00667	2.10434	2.70058	2.20971	2.16345	2.29966	1.80107	1.88074	0.726798	0.775628	1.42585	1.37445
200	1.50038	1.70598	1.83191	1.78822	1.75738	1.86532	1.15085	1.06347	0.328443	0.359283	0.737078	0.814179
150	1.19711	1.19197	1.45155	1.47725	1.36931	1.50809	0.827029	0.881	0.187091	0.253912	0.523765	0.600866
100	0.970951	0.783338	0.881	0.91441	0.986371	0.973521	0.472364	0.487785	0.11256	0.13055	0.361853	0.374703
50	0.361853	0.302742	0.392693	0.377273	0.495495	0.413254	0.174241	0.1691	0.0328887	0.0380288	0.0971396	0.14597
25	0.181951	0.269332	0.12798	0.10485	0.0611591	0.15625	0.050879	0.053449	0.00461835	-0.000521717	0.0277487	0.050879
0	-0.0082318	-0.0082318	-0.00823182	-0.00823182	-0.00823182	-0.00823182	-0.00823182	-0.00823182	-0.00823182	-0.00823182	-0.00823182	-0.00823182

## Sheet: Figure 5
B			D							E							F							G			H			I			J			K
PLK1 WT	PLK1 Y445F		EV siCon	PLK1 WT siCon	Y445F siCon	EV siPLK1	PLK1 WT siPLK1	Y445F siPLK1		EV siCon	EV siPLK1	PLK1 WT siCon	PLK1 WT siPLK1	PLK1 Y445F siCon	PLK1 Y445F siPLK1		EV siCon	EV siPLK1	PLK1 WT siCon	PLK1 WT siPLK1	PLK1 Y445F siCon	PLK1 Y445F siPLK1		WT siCon	WT siEYA4		WT siCon	WT siEYA4		Y445F siCon	Y445F siEYA4		Y445F siCon	Y445F siEYA4		Dose of Benzarone (uM)	EV				PLK1 WT				PLK1 Y425F				PLK1 Y445F
1.50362	3.00714		1	1.37132	1.08554	64.0604	14.3467	11.7997		0	0.76	0.04	0.6	0.16	0.44		1.26	3.5	1.54167	2.1	1.475	2.92857		0	0.04		1.04	1.4375		0.04	0.04		1.33333	1.14583		0	103.165	86.9574	106.228	103.65	90.0192	104.081	101.838	104.062	106.736	100.222	95.3422	97.7003	102.046
1.37925	2.55858		1	1.39296	1.2467	89.5564	23.3278	14.7142		0	0.72	0.04	0.726	0.04	0.32		1.24	4.92857	1.89583	2.31818	1.125	2.67647		0	0.08		0.96	1.93478		0	0.12		1.02	1.22727		2.5	91.0868	110.454	106.538	100.257	83.6535	103.796	99.5202	93.2685	99.0544	108.58	119.693	120.767	107.32
1.30566	2.82714		1	1.05654	0.806225	98.8585	15.6905	11.4902		0.04	0.68	0.12	0.64	0.04	0.36		1.1875	3.25	1.68182	2.77778	1.52083	4.03125		0	0.08		0.88	1.52174		0	0.04		0.96	1.20833		5	86.4145	97.1549	95.1775	98.2018	79.34	101.781	94.9597	82.4183	88.0112	106.035	105.918	119.553	125.165
			1	2.11869	2.03739	20.4265	18.1004	14.616																												7.5	56.8105	62.2389	64.9918	66.252	58.2857	62.7322	60.1479	56.5945	56.8427	60.2747	56.9828	59.3408	103.966
																																				10	36.1051	40.9713	33.5654	33.5654	35.4642	44.3952	40.0057	40.4997	27.9622	30.6471	34.1258	32.4915	72.1982
																																				20	1.86762	0.762557	1.11152	0.277881	1.67852	0.880429	1.64051	1.5075	-3.71999	-2.92618	-4.11689	-4.37371	-1.60321
																																				IC50s
																																				EV	PLK1 WT	PLK1 Y425F	PLK1 Y445F
																																				8.696	9.185	8.035	10.71
																																				8.23	8.735	7.968	10.35
																																				8.307	8.622	7.53	10.59
																																				8.596	8.785	7.661	9.662
[truncated: 3 more columns]

## Sheet: Supp 1
G
Apart	Mid	Near
0.683435	0.793044	0.692138
0.658098	0.714627	0.798011
0.638564	0.47545	0.768241
0.765078	0.614947	0.512152
0.730616	1.27476	0.975481
0.666196	1.34126	1.00111
0.692744	0.847306	0.927157
0.783798	0.984918	0.953699
0.828741	0.91584	0.65666
0.680416	0.989827	1.4083
0.697318		1
0.533568		1.30856
		0.762576
		0.810856
		1.03944
		1.10685

## Sheet: Supp 2
A																				C						D						E
HeLa PLK1					HeLa pT210 PLK1					293T PLK1					293T pT210 PLK1					PLK1			pT210			PLK1			pT210			PLK1			pT210
siCon	siEYA4	siEYA1	siEYA1&4		siCon	siEYA4	siEYA1	siEYA1&4		siCon	siEYA4	siEYA1	siEYA1&4		siCon	siEYA4	siEYA1	siEYA1&4		siCon	siPLK1		siCon	siPLK1		siCon	siPLK1		siCon	siPLK1		siCon	siPLK1		siCon	siPLK1
1030.38	552.739	1310.85	1579.22		1116.65	858.058	1266.85	759.737		383.3	1113.89	233.663	353.449		485.984	557.764	502.19	520.102		1692.67	607.128		4504.16	2256.47		3633.2	2001.7		1599.42	911.844		5318.84	3166.02		1800.49	1075.67
629.811	1993.14	863.647	664.386		1034.37	700.392	778.416	598.899		529.077	537.735	465.225	469.21		611.664	596.37	358.793	251.084		3610.16	614.851		5673.16	3131.98		3515.8	1751.85		1063.31	633.609		12672.9	3712.93		2499.26	1272.83
663.273	570.622	1173.03	746.258		1125.9	695.996	848.194	948.877		383.011	417.525	368.254	330.917		895.969	579.556	541.287	322.062		2896.13	745.726		4657.93	4155.24		3532.48	1706.5		1212.31	792.637		4177.27	5114.68		1146.76	1924.13
806.418	826.742	788.432	666.586		1056.34	633.902	521.801	713.79		596.156	542.617	392.364	554.482		553.989	528.861	909.507	738.978		3565.83	679.279		5274.56	2985.89		4822.97	2193.38		1613.95	1340.94		8524.48	3451.58		2159.25	1680.62
860.15	766.524	682.22	608.552		849.95	803.447	1004	682.128		353.154	343.067	275.737	473.713		596.602	395.348	369.336	558.575		2852.46	716.692		8286.07	3795.55		3573.86	1372.56		1022.14	408.868		11243.4	2215.49		2384.38	773.368
683.072	856.687	692.581	823.405		1447.81	797.827	872.577	707.155		468.334	297.301	261.754	233.001		1034.11	188.291	369.509	592.517		4533.9	816.192		5892.48	3286.6		2152.07	1056.91		795.559	215.991		6675.79	1531.63		1906.43	356.856
722.669	531.016	604.42	360.669		847.814	745.356	1329.68	613.782		550.232	309.058	321.411	289.405		509.876	553.873	445.78	1049.45		2682.8	621.712		3180.45	3115.11		4545.38	1087.4		1505.51	206.141		8182.76	1591.14		1972.88	342.015
549.649	814.572	552.769	676.595		903.03	677.685	730.784	566.632		403.349	306.301	254.735	636.476		666.888	330.813	626.591	547.307		3061.37	788.714		2913.28	3584.48		3322.6	1426.84		1226.07	411.785		3823.89	3191.33		1166.52	890.037
450.947	725.649	656.219	642.369		851.758	793.4	768.679	611.566		401.65	408.871	297.775	502.567		502.578	779.297	495.898	340.433		3025.04	712.842		3942.01	3575.05		3365.11	1777.49		929.486	842.826		6042.13	2347.43		1342.9	1011.49
474.901	823.658	652.687	683.162		678.439	542.44	604.143	446.176		419.947	351.129	281.239	314.363		576.334	964.115	588.569	509.024		3953.88	656.315		4962.51	2690.5		3913.38	1274.91		1000.97	627.767		4919.84	1851.52		923.768	827.767
639.427	1032.34	864.516	684.03		623.551	646.679	737.614	714.523		389.685	278.874	455.223	361.784		610.668	457.443	383.695	618.277		2681.52	616.734		4038.59	2189		2716.07	2180.66		755.79	1399.23		6399.2	3050.29		1512.55	1546.54
733.246	670.52	781.207	563.016		819.377	874.295	833.425	713.151		366.818	290.919	447.24	407.183		1024.89	697.285	610.37	296.62		2987	780.058		2641.07	3709.54		5128.44	1872.47		1190.89	963.601		9504.19	3467.05		1554.66	1285.89
533.517	784.019	516.736	687.988		865.001	742.911	776.6	817.565		439.627	331.184	446.218	238.731		598.687	1095.15	475.699	668.984		1665.39	648.614		5250.33	4393.8		3759.25	2058.28		1444.6	835.813		7680.87	5538.29		2393.2	1805.46
717.043	729.986	526.366	545.503		804.008	734.79	1028.88	579.831		483.016	284.836	282.156	540.071		634.845	514.282	516.438	402.709		3170.77	653.782		2463.32	2307.92		3453.14	2470.68		1216.67	743.639		8660.87	2279.37		2178.86	661.64
530.909	524.002	607.195	443.878		747.841	763.857	818.79	261.444		1066.03	284.856	523.67	327.932		654.557	864.662	676.141	699.213		2501.81	474.732		3395.35	2621.42		2358.12	2746.75		917.618	1013.77		9219.32	2345.83		2729.88	849.396
619.356	508.314	783.078	433.846		957.949	616.794	993.989	408.791		384.121	486.122	384.424	307.677		399.714	140.613	466.846	246.302		1657.07	751.694		3075.53	3533.31		2544.73	1948.51		770.455	842.746		7279.65	3081.55		1724.17	1200.35
717.25	535.928	844.885	470.586		737.015	860.296	880.033	519.888		405.899	448.581	330.928	218.692		299.133	359.404	602.851	344.038		1476.38	802.601		3274.54	4808.23		2660.32	2147.54		864.996	624.364		12305.7	4550.7		2418.16	1237.97
506.37	661.944	727.999	513.564		750.665	751.102	724.588	407.389		343.148	418.802	384.06	317.253		417.405	766.37	639.885	432.41		1936.45	603.711		3870.93	3960.32		2626.15	1768.78		685.974	663.294		6631.84	2304.63		1337.5	739.485
732.918	700.129	841.61	530.708		758.983	730.03	707.893	526.452		470.484	351.435	362.731	377.588		561.056	635.678	577.363	607.505		1058.63	675.438		4693.52	5574.71		2700.29	1466.8		786.539	428.074		9424.54	3388.8		2293.71	817.446
636.171	542.058	845.507	520.053		771.311	768.756	876.796	466.899		299.673	349.889	359.093	354.058		631.257	595.388	745.69	645.536		1408.01	682.385		3229.97	3368.51		2821.25	1777.7		752.732	522.118		7427.77	3015.92		1752.29	874.061
1229.53	948.463	521.711	469.168		784.082	511.809	780.362	890.279		365.96	382.11	311.531	390.462		377.872	1367.67	692.479	346.981		1674.4	797.197		2477.11	3463.46		4141.97	1941.54		1231.32	695.201		4463.76	2304.58		982.947	840.717
547.918	410.024	691.671	837.763		1092.51	976.344	686.51	650.652		259.271	326.141	285.06	331.04		566.391	439.13	763.232	382.126		3070.23	693.363		2789.53	2457.83		6609.45	1942.47		2260.45	959.975		7007.7	3262.75		1617.99	1570.3
792.783	754.424	547.556	526.271		993.452	836.106	711.304	483.652		355.937	418.156	304.934	309.938		903.38	773.162	677.916	517.705		2381.78	684.636		2264.49	3894.92		3020.72	2218.62		1007.12	1179.66		7332.29	4168.19		1759.95	1873.25
696.212	686.257	661.863	434.177		907.079	659.799	603.979	559.249		232.508	300.076	356.177	383.687		568.952	264.763	616.305	484.847		2059.43	824.483		5882.34	2708.55		4838.14	2843.41		1270.8	2033.99		10163.8	2553.08		2033.36	1566.25
468.099	415.677	785.278	663.76		738.183	548.192	813.318	729.302		337.012	433.728	348.381	217.772		702.546	861.933	584.183	720.786		1580.45	648.406		4136.52	4081.88		3334.19	2067.95		1259.45	551.074		11567	4250.85		3081.71	1220.08
551.004	705.532	698.126	545.636		807.389	638.95	626.997	572.778		319.295	421.444	368.802	285.908		747.344	320.685	1050.98	695.961		2584.78	865.381		6388.84	3305.57		2887.95	3094.4		1138.74	891.434		9417.18	3850.84		2768.42	1090.9
619.95	529.525	633.09	493.697		784.452	635.4	860.432	789.394		536.25	408.606	355.316	357.547		986.093	770.343	323.223	627.389		2632.4	876.549		3427.83	5172.05		2517.85	3217.54		783.168	825.226		8805.91	2894.18		2056.92	860.052
591.644	721.766	696.493	738.073		486.287	648.875	773.522	768.734		393.058	232.851	267.303	352.386		1831.65	820.157	609.783	1025.9		2504.58	857.301		1602.97	2645.94		3708.92	1988.27		1170.96	690.228		4769.21	3673.92		1346.45	1198.95
609.523	663.501	553.364	587.548		971.278	951.23	675.448	664.937		342.697	368.927	389.656	331.161		786.377	840.491	1202.48	644.592		3328.78	594.975		4751.58	4914.47		3087.88	2174.52		1030.91	641.813		4218.52	2970.99		1159.49	931.462
688.147	384.304	600.971	882.406		785.808	684.567	802.07	572.835		355.851	389.092	311.538	217.367		804.94	466.424	476.486	513.216		2952.62	820.603		5291.81	2250.47		2772.62	2370.29		1072.1	443.429		4953.92	1767.76		1583.96	335.735
601.391	678.97	786.234	496.277		1137.82	722.687	773.062	687.864		368.169	477.374	361.122	391.026		662.993	675.274	606.249	847.064		2429.2	548.237		6409.77	3657.36		3132.64	2243.56		1146.54	590.469		8853.74	2901.22		2671.4	782.619
527.745	471.6	627.764	381.857		1239.25	336.846	377.153	648.027		448.694	369.671	249.955	390.244		804.532	671.994	720.212	596.951		1957.42	520.304		4143.18	2955.58		5828.94	1561.79		2571.36	423.786		8889.12	3090.41		3379.59	929.053
538.773	490.898	635.316	392.956		1039.73	732.965	1209.15	649.083		345.119	333.058	254.054	316.699		1234	308.316	375.288	300.817		2488.84	763.771		3830.24	2758.82		4712.27	1587.73		2107.29	361.019		5689	2061.85		2279.94	547.979
671.177	670.909	521.516	483.775		649.504	559.377	809.561	578.895		335.477	366.026	282.463	255.277		945.828	477.287	502.601	574.185		2431.51	657.422		2993.38	2246.2		3296	1372.8		1436.96	336.937		3810.9	1657.21		1215.17	461.104
453.928	723.694	661.508	619.279		725.279	629.003	658.041	684.033		353.716	369.057	385.242	388.623		1268.19	227.994	558.06	755.733		2532.29	651.231		4541.78	4699.97		3160.11	1524.92		1113.39	401.725		4296.9	4674		1236.73	1296
493.325	474.365	885.438	591.357		687.971	604.036	557.596	690.294		359.076	357.631	245.975	639.597		857.818	723.821	651.814	243.736		3788.28	898.411		3894.48	3514.6		4031.36	1637.62		1433.37	592.981		8515.68	2788.31		2124.28	1000.84
392.435	579.605	424.157	644.347		715.834	653.236	322.643	251.386		288.668	257.505	465.952	325.284		626.196	741.259	463.221	450.387		2309.68	695.17		3112.75	5028.36		2879.19	2276.12		1433.56	696.884		4562.19	3686.86		1912.56	1410.91
606.571	815.807	426.724	616.413		842.781	403.97	902.611	420.731		348.672	289.066	341.531	346.945		869.48	521.714	710.114	757.79		2155.79	749.312		5205.27	1875.69		3593.7	2021.54		1187.92	440.211		9266.79	4055.18		2305.51	981.516
542.214	399.797	909.906	674.828		469.967	760.956	514.081	488.332		167.842	535.284	260.051	257.251		300.562	254.35	715.423	758.665		2948.69	811.349		3326.91	4925.76		2555.23	995.171		785.139	206.544		5055.27	1947.91		1112.94	478.67
695.114	496.145	537.451	489.259		349.553	698.663	399.485	458.221		258.632	347.89	354.179	353.933		490.592	265.209	245.817	654.371		1861.27	901.354		2351.76	4217.45		3169.74	2214.6		1190.7	815.656		5382.93	1360.68		1564.11	571.301
674.476	430.369	735.119	695.634		644.746	610.956	644.526	694.48		261.398	413.157	321.506	357.16		1388.52	1052.58	582.635	527.302		2245.58	547.343		5693.32	2920.02		2896.87	2297.31		1422.38	816.387		5335.31	2185.94		2067.49	759.715
508.338	405.647	686.52	697.835		638.681	528.213	468.014	602.143		268.243	213.621	343.583	335.365		712.319	648.105	626.876	608.268		2044.34	386.254		3635.51	4218.99		3329.8	1376.67		1507.66	354.232		7079.18	3363.84		2051.37	893.055
513.373	497.435	522.524	535.903		721.552	862.037	644.053	697.469		385.808	301.841	460.165	368.473		1129.32	553.822	379.659	230.26		1709.23	764.752		4594.59	4111.65		2827.14	1262.64		1269.02	237.599		5296.12	3597.86		1770.69	763.863
569.435	372.683	568.348	869.111		664.497	666.284	607.02	535.334		358.941	556.906	272.737	321.522		779.84	767.627	892.846	144.925		3156.76	762.612		4272.78	6465.5		3412.6	2083.83		1130.63	517.291		5992.08	3689.19		1506.21	929.684
600.836	692.435	666.811	480.397		677.882	618.325	716.956	618.081		371.972	341.064	477.586	374.102		801.617	740.596	669.613	712.78		2105.14	855.557		4666.53	5759.3		2942.25	1718.57		1018.12	301.034		7259.91	3640.06		2054.03	749.536
466.654	737.592	586.206	447.611		454.342	849.982	463.44	534.12		319.446	270.812	250.67	300.514		808.192	676.873	683.869	577.986		2631.32	911.201		5686.81	3010.29		3379.09	1931.63		1678.24	375.589		4925.59	3466.52		1978.57	845.66
471.471	504.638	875.318	548.285		467.175	782.233	426.553	249.077		331.783	273.404	310.261	310.293		950.542	583.468	705.173	625.377		2551.48	695.07		2848.49	3219.16		2837.27	1576.55		1102.59	467.321		6102.4	3399.44		1782.97	1000.66
520.721	662.262	517.705	693.036		754.532	304.811	583.654	776.701		381.267	463.997	348.572	417.752		546.757	637.208	478.022	545.961		2374.15	946.804		3069.06	3268.96		4746.29	2289.29		1441.76	559.873		7611.02	3237.86		2078.26	864.086
422.654	399.263	678.089	374.245		752.023	940.938	387.864	366.798		275.793	334.386	362.83	289.272		480.403	1050.46	696.429	612.58		1958.76	615.278		3618.86	2979.25			1879.14			484.661			5820.94			1368.16
295.998	719.573	619.428	576.296		288.074	476.364	832	213.376		248.841	313.66	316.36	247.747		1666.54	878.804	499.127	809.223		2841.21	753.821		6091.45	3427.44			1521.2			420.64			4131.77			1044.46
482.996	503.682	681.443	745.304		546.354	615.096	522.752	515.714		336.271	319.399	421.823	385.16		696.979	544.197	724.648	653.553		2014.38	1020.73		2238.49	2317.3			1988.87			557.022			6412.19			1447.94
602.112	801.767	493.159	634.321		557.583	598.698	385.209	707.534		294.534	262.886	350.56	287.341		989.028	756.891	688.847	719.768		5074.28	799.839		4075.68	4659.98			1481.34			225.549			2453.61			416.511
587.684	331.243	658.98	358.705		808.662	438.56	511.527	751.481		324.51	386.189	353.813	348.279		635.916	732.109	608.259	1005.88		1890.51	1007.74		3439.99	3099.03			2605.73			460.286			3490.49			611.43
651.148	348.607	616.378	617.597		686.593	510.175	675.082	601.611		351.444	411.122	272.948	418.924		473.543	853.468	781.547	290.119		2354.72	842.832		7762.33	2898.64			2845.38			510.769			3208.76			596.601
598.886	467.616	678.062	623.356		706.534	556.715	592.851	640.96		312.225	415.515	302.945	349.264		686.4	952.093	782.348	692.99		2503.46	710.636		2462.26	3215.26			1578.79			426.173			3068.74			851.645
486.053	548.519	663.635	478.836		230.105	599.507	346.192	559.783		251.55	302.774	361.755	293.486		695.542	1655.96	569.409	456.934					6894.15	3735.58			1465.01			482.992			3464.79			1050.69
1066.4	464.088	670.518	434.03		698.913	439.384	273.668	660.05		343.452	303.155	355.529	253.899		693.559	766.238	706.043	471.893					3539.85	1925.29			2105.65			687.818			3963.13			1105.12
608.88	582.34	557.093	603.752		659.994	462.984	556.703	564.436		407.201	455.493	432.714	251.44		1227.27	481.482	787.03	2986.57					4531.57	2325.83			1971.43			545.084			3682.03			1025.2
892.414	518.991	1082.57	400.206		489.6	552.055	342.168	725.168		354.194	354.742	388.947	289.761		803.921	479.245	705.255	687.669					4981.18	4337.15			1802.36			469.738			5290.58			1335.31
536.421	746.177	730.523	450.436		366.458	667.986	673.904	455.32		361.363	292.932	376.686	323.253		288.232	1585.8	503.292	1068.4									1587.3			406.984			2706.71			733.32
363.117	804.59	859.687	570.824		648.647	410.284	468.035	495.665		293.059	321.179	348.227	365.714		727.306	831.481	384.907	636.69									1449.21			499.022			1235.76			383.909
517.955	245.806	660.946	518.479		739.771	368.664	310.068	387.385		293.741	293.483	333.875	258.978		697.441	998.119	578.703	610.959									1513.54			521.351			2450.66			762.125
446.163	450.227	704.791	324.411		729.769	376.684	451.209	604.496		407.625	536.34	377.254	452.683		769.185	686.803	588.741	837.945									1299.23			237.912			3296.57			672.315
397.975	809.923	513.439	573.583		757.243	600.601	373.872	687.274		840.138	288.148	265.423	366.149		799.999	948.772	528.962	521.994									2253.36			914.337			3516.32			1190.97
703.624	332.981	721.842	566.277		509.549	527.525	347.25	702.984		380.578	321.553	280.731	625.1		658.192	967.849	510.21	824.583									2378.19			813.635			4513.36			1335.03
528.452	455.302	459.9	555.298		864.287	667.102	304.834	687.526		549.141	352.383	347.65	390.943		734.373	761.802	641.02	691.236									3132.57			927.891			3731.29			746.394
202.269	572.433	597.248	522.156		793.573	569.129	630.615	433.235		264.663	290.326	397.554	401.498		888.009	755.364	660.119	648.072
637.096	495.979	668.635	765.623		389.094	722.224	671.731	653.314		548.685	490.772	390.875	304.572		810.471	344.806	669.705	226.165
459.661	445.163	538.834	638.757		426.32	689.125	367.392	592.046		269.05	429.851	351.064	333.346		587.988	786.738	430.529	467.06
721.017	778.475	598.307	745.72		244.327	546.926	630.567	468.932		284.37	349.208	255.911	202.551		791.572	758.596	592.575	754.704
463.596	439.666	527.655	649.285		411.508	266.761	327.485	735.09		803.352	345.092	378.149	356.714		507.816	794.403	707.769	1088.6
691.019	547.922	512.819	571.873		433.469	617.276	440.305	483.184		402.673	359.685	358.028	327.205		743.547	583.006	221.394	866.446
507.522	498.228	752.117	439.656		351.084	236.852	275.077	531.526		292.399	254.697	321.382	460.098		446.511	521.062	747.16	869.548
525.907	581.507	708.176	651.486		316.094	422.324	315.466	470.682		352.752	382.215	399.402	319.5		423.992	784.316	644.788	687.959
649.327	419.48	599.049	545.426		492.709	587.439		698.367		405.626	324.609	377.225			666.845	764.581	611.116	177.263
776.248	404.408		409.879		419.166	441.562		637.469		235.61	218.797	314.45			248.892	1188.87	169.702	801.788
510.898	654.716		516.182		504.098	205.511		450.872		324.669	298.191	364.294			1113.59	784.966	620.317	697.529
704.772	673.185		485.486		341.961	616.126		509.15		306.416	247.148	309.779			747.808	628.711	885.752	498.838
	536.354		512.48		386.664	427.953		571.751		317.739	418.367	252.713			584.347	700.365	876.328	543.177
	661.238		613.555		430.262	380.264		561.046		244.064	461.372	319.892			748.065	607.344	579.255	752.28
			651.768		326.047	633.635		502.91		448.25	352.101	389.78			481.462	799.593	508.91	692.68
			1010.87		428.316	190.494		425.162		366.16		377.874			609.367	440.968	704.881	569.289
			660.359			662.591		301.124		332.484		305.796			1040.76	1068.16	736.622	956.167
			447.682			459.057		350.471		359.764		357.574			517.556	583.388	568.633	686.687
			482.638			514.199		577.923		329.156		205.038			849.187	1082.78	1062.38	759.002
						482.531		456.654		241.411		340.832			817.958	522.759	615.934	820.791
						442.408		374.584		274.98		389.644			852.078	979.563	540.916	709.614
						289.014		356.597		81.2656		429.83			1023.39	697.932	646.784	584.676
						237.805		298.724		342.795		439.798			463.812	573.107	877.268	928.561
						362.125		306.541		285.752		428.8			858.864	782.337	467.714	779.66
								551.804		284.3		288.322			748.356	746.995	938.923	763.317
								358.887		320.548		631.468			880.39	694.248	527.501	779.52
								833.511		422.466					398.328	888.162	679.724	613.534
								337.138		101.924					693.366	1001.18	821.199	949.5
								296.055		351.824					866.122	1053.27		663.5
								308.243		427.163					794.978			786.976
								300.113		264.259					777.05			635.712
								413.62		238.36					1109.35			688.495
								219.047							1066.99			456.156
								523.744							1138.5			216.274
								323.314							1098.64			371.558
								270.12							831.937			520.193
								607.757							981.515			908.326
								288.128										192.047
								301.398										187.977
								418.828										98.3594
								429.389										113.802
								203.822										90.2862
								354.286										128.432
								201.661										183.789
								301.673										107.806
								218.799										80.7333
																		212.757
																		271.42
																		686.692
																		791.154
																		181.39
																		355.638
																		521.171
																		371.286
																		248.405
																		371.818
																		272.789
																		439.522
																		293.013

## Sheet: Supp 3
A				B							C																				D
EV	EYA4 wt	S128A		siCon 1	siEYA4 1	siCon 2	siEYA4 2	siCon >2	siEYA4 >2			Dissorganized			No spindle			No centrosome at pole(s)			Multipolar			Monopolar			Misaligned chromosomes					EYA4 expression	EYA1 expression
501.819	428.919	415.239		1.85534	1.75573	1.47714	1.48492	1.55342	1.84607		siCon	0	0	0	0	0	0	0	0	0	0	0	0	0.0333333	0.037037	0.0285714	0.033333	0.037037	0.028571		CLL	0.130265	1.17116
1738.94	429.449	372.32		2.18435	2.19139	1.58572	1.61075	1.33473	1.26607		siEYA1	0	0	0	0.0645161	0	0	0	0	0	0.0322581	0	0	0.0322581	0.0384615	0.0666667	0	0.038462	0.033333		Skin Squamous	0.472135	0.083356
662.024	1209.06	352.74		2.05615	2.12155	2.71337	2.01731	1.95278	1.65168		siEYA4	0.0322581	0	0	0.0322581	0	0.027027	0	0	0	0.032258	0.0333333	0.189189	0.0322581	0.0666667	0.027027	0.033333	0.066667	0.054054		ATRT	1.63586	0.025264
344.198	1392.35	539.006		1.55051	1.66332	1.81086	1.41734	1.51215	1.5461		siEYA1+4	0	0.0322581	0	0.030303	0	0.0277778	0.030303	0	0	0	0	0.0277778	0.212121	0.117647	0.0571429	0.151515	0.147059	0.055556		Cervical Squamous	0.460365	0.351177
400.606	435.136	492.582		2.07668	1.47713	1.67277	1.8991	1.62054	1.25844		DMSO	0	0	0	0	0	0	0	0	0	0.02439	0.044444	0.02439	0	0	0	0.02439	0.044444	0.04878		Fibroblast Breast	0.058003	0.04128
373.501	1038.77	656.921		2.0275	2.3821	1.81412	1.35784	1.44476	1.9695		Benzarone	0	0.020408	0.021277	0	0	0	0	0	0	0.117647	0.061224	0.06383	0.039216	0.040816	0.06383	0.470588	0.408163	0.361702		Fibroblast Lung	1.98208	0.205761
432.219	688.902	501.234		1.62865	2.01219	1.42934	1.12604	3.01093	1.21723																						Gallbladder Adenocarcinoma	0.709083	0.372076
1260.03	342.58	805.964		1.65291	1.89828	1.6654	1.28361		0.772343																						Synovial Sarcoma	2.43849	2.16909
846.657	415.321	396.756		1.94197	1.81596	1.70006	1.49658		1.84921																						Cervical Carcinoma	1.7804	0.337996
804.517	1438.59	706.99		1.83641	1.31687	2.31757	1.49107		2.10699																						Esophagus Adenocarcinoma	0.126277	0.517095
847.351	538.557	397.453		1.53507	1.62973	1.50991	1.63831																								Fibroblast Skin	0.852974	0.272295
639.215	585.471	647.547		1.89927	1.66911	1.37022	1.51028																								Uveal Melanoma	2.47183	0.484813
1278.09	1170.88	1007.18		1.99806	1.66643	2.00806	2.27548																								Hodgkin Lymphoma	1.01194	0.539458
417.157	608.082	582.321		1.97041	1.64224	2.38803	3.22034																								Medulloblastoma	1.88361	2.06331
818.828	281.876	479.866		2.08903	1.43076	3.25896	2.5617																								Fibroblast Bone	1.31156	1.09404
524.796	556.756	371.136		2.17084	2.64532	2.91865	1.57485																								Prostate Adenocarcinoma	0.640663	0.192411
725.986	1097.3	559.271		1.36601	1.85026	1.88914	1.87761																								Liposarcoma	2.13783	1.4373
465.119	555.466	558.729		1.83146	1.62049	1.15682	1.91585																								Osteosarcoma	2.33325	1.77002
461.779	416.182	570.548		2.00432	2.15684	2.02929	1.69377																								Thyroid Carcinoma	2.32348	0.89305
1078.17	440.589	924.346		1.94351	2.10539	4.62111	1.91539																								Malignant Rhabdoid Tumor	2.74731	0.357623
436.952	1183.62	532.253		1.75349	1.8267	1.34857	1.69555																								CML	0.414199	0.208389
409.948	678.116	309.148		1.7613	1.42547	1.65507	1.83815																								Rhabdomyosarcoma	3.50993	2.94596
1145.05	360.871	587.605		1.49655	1.68725		1.65223																								Lymphoma Unspecified	0.066777	0.533514
591.841	590.486	433.791		2.14401	1.93605		2.05324																								Mesothelioma	1.74031	0.085951
459.576	998.482	644.433		2.07478	1.46893		2.76031																								Ewing Sarcoma	1.24748	1.95735
686.297	554.792	261.667		1.39193	2.38978		1.72786																								Hepatocellular Carcinoma	1.63938	0.366168
549.867	532.111	671.855		1.40409	1.75953		1.95998																								Breast Carcinoma	0.82471	0.244463
810.867	512.296	1137.52		1.41273	2.25621		2.72874																								Esophagus Squamous	0.916949	0.828757
658.672	1260.75	469.934		2.77701	1.39887		1.92252																								Endometrial Adenocarcinoma	0.951499	0.42399
416.928	670.433	509.975		1.47679	1.59219		1.80775																								Neuroblastoma	3.71533	3.95499
473.694	1223.98	644.985		1.70012	1.63462		1.94355																								Multiple Myeloma	0.707864	2.19513
647.503	315.534	396.014		1.40465	2.03232		1.0302																								Breast Ductal Carcinoma	0.403175	0.486416
498.118	455.046	443.475		1.33357	1.66907		2.55808																								Renal Cell Carcinoma	0.5774	0.502854
407.222	329.115	455.732		1.65742	2.95329		2.80618																								ALL	0.664427	0.119013
625.785	300.42	378.845		1.88975	1.84926		3.14746																								Cholangiocarcinoma	0.463756	0.40974
493.581	881.316	782.466		2.30101	2.0896		1.20281																								Bladder Carcinoma	0.65878	0.354576
575.164	589.354	416.113		2.0589	1.71744		1.50468																								Gastric Adenocarcinoma	0.410509	0.418189
598.979	366.977	826.799		1.81186	1.73529		1.61412																								AML	0.196482	0.346149
465.097	504.233	657.556		1.99138	2.25088		2.33766																								Exocrine	0.534281	0.7311
542.39	642.628	271.978		1.97643	1.98054		1.91925																								SCLC	2.2858	2.71566
426.315	762.645	835.716		1.58418	1.11849		3.06702																								Upper Aerodigestive Squamous	0.496242	0.475786
380.092	992.721	450.417		2.20005	1.18724																										Non Hodgkin Lymphoma	0.293445	0.267139
600.059	501.844	474.83		2.35526	1.40536																										Ovary Adenocarcinoma	2.219	0.415538
330.217	404.828	1203.68		2.05916	1.79307																										Colorectal Adenocarcinoma	0.200359	0.161007
458.227	484.536	796.677		1.99227	1.64314																										Glioma	2.49038	1.65057
300.291	609.949	486.063		2.00752	1.73365																										Melanoma	2.9137	2.33845
1221.23	921.814	1073.95		2.95709	1.57505																										NSCLC	1.64685	0.818719
271.704	1286.78	416.427		1.76369	1.58828																										HeLa	4.8743	0.978196
359.112	519.83	460.957		2.39503	2.24459																										SKNFI	5.02459	5.12019
339.2	429.036	342.753		3.05755	1.74586																										SKNAS	1.36177	4.43229
745.42	528.191	581.988		3.03312	1.59115																										SKNBE2	2.55336	4.14405
592.486	342.191	481.908		1.79785	2.5872
480.472	457.49	755.33		1.39508	1.55789
732.71	557.429	482.137		1.66876	2.15698
514.228	669.841	594.442		1.90853	1.93835
1124.46	972.615	427.216		2.3175	2.58438
526.026	717.033	383.245		2.1621	1.42023
596.133	564.714	551.479		1.77728	1.48737
703.261	977.955	438.31		1.69984	1.73007
358.813	354.862	461.585		1.57454	3.35902
438.113	232.469	383.381		1.86724	1.94085
768.526	535.813	380.015		1.31103	2.58784
492.775	483.723	446.242		2.10571	1.8438
359.103	476.693	380.979		2.22775	2.76373
664.938	479.736	373.774		1.54686	2.40275
527.829	912.298	501.34		1.69469	1.88526
790.975	443.05	272.388		1.34229	2.53301
342.091	347.782	624.076		1.6793	1.46041
810.308	545.902	367.824		2.52917	2.67687
499.858	949.816	517.683		2.09101	1.72463
429.12	538.111	551.538		1.66043	2.25518
710.156	691.07	434.923		1.76632	1.58221
565.176	805.72	620.356		2.2881	1.82277
438.035	675.744	657.241		2.84819	2.33781
582.707	649.178	926.505		1.6437	2.40694
380.211	513.955	275.894		2.49447	1.83162
639.669	1125.78	473.889		1.43801	1.56487
294.349	908.915	463.016		1.49952	2.2988
1404.39	755.748	344.031		1.71041	2.21991
666.716	574.363	370.377		2.18008	1.51193
320.83	527.466	396.265		1.67371	1.82129
684.027	540.21	276.781		2.54522	2.1095
490.216	1106.89	522.914		1.5782	2.31437
665.834	721.106	583.358		1.581	1.89439
640.047	598.505	558.861		2.6873	1.6228
588.588	738.043	218.343		1.73993	2.13428
759.86	582.426	484.405		2.36172	2.11486
518.539	557.999	580.395		2.47999	1.85637
523.027	504.659	698.011		2.01649	2.0302
608.095	698.397	520.605		2.26021	2.65812
445.691	383.526	482.994		1.67391	1.96581
334.886	790.33	922.963		1.98086	2.54605
419.839	689.599	471.659		1.47668	2.63455
749.488	457.57	712.338		2.50903	1.52332
389.157	1074.53	352.847		2.5817	2.21314
789.865	328.745	616.573		1.54328	1.77121
1050.52	525.681	618.759		1.8975	1.56336
275.225	520.481	525.866		1.88094	1.83316
277.8	954.752	393.216		2.0932	2.75343
422.992	820.676	586.843		1.46253	1.62773
481.776	453.544	1126.29		2.02355	2.09126
789.082	197.912	420.135		1.38083	1.88349
493.156	617.729	647.966		1.96148	2.44815
685.311	1195.17	306.966		2.33706	1.6429
473.579	747.86	971.99		1.91206	2.16523
776.829	1088.98	903.269		2.10837	2.84938
481.977	525.605	911.042		2.04435	2.04568
520.908	1259.9	439.989		2.41535	2.90265
931.327	856.075	384.174		1.66422	2.13179
243.543	758.867	877.231		1.92733	2.05814
374.637	695.442	770.464		1.72856	1.30697
470.288	852.955	556.05		2.13258	2.26131
400.519	743.048	733.985		2.00096	1.72585
1164.72	353.379	485.94		3.16598	2.21379
469.399	322.902	798.417		2.85982	3.08852
183.217	630.754	413.458		1.74066	1.59923
356.878	677.62	447.19		2.41246	2.45237
943.168	350.187	583.661		2.02966	1.2687
664.49	596.31	481.579		2.12749	1.87758
667.48	579.149	468.637		1.513	1.92629
1052.89	932.172	413.071		1.82678	1.80926
541.001	402.38	242.712		2.38299	1.66671
489.136	492.048	485.325		1.49784	1.94036
535.974	559.614	570.965		2.51625	2.4828
232.143	961.739	483.079		1.73705	1.89528
579.555	520.889	636.837		2.94355	1.8954
252.895	1144.56	841.777		1.64651	1.24592
389.8	836.878	639.71		2.1487	2.17592
365.113	452.731	272.8		2.95016	2.29384
476.45	227.617	353.846		1.94539	1.89451
516.094	348.953	369.784		2.22475	2.08914
456.329	637.767	900.002		2.54554	2.17585
620.025	233.489	467.023		2.13498	1.99434
905.255	764.17	306.874		1.46617	3.35505
638.338	314.303	1059.33		2.48074	2.08627
542.098	404.256	542.381		2.5075	1.75235
1361.68	288.262	570.69		2.3097	1.69574
625.295	1166.74	779.602		2.46191	2.40053
629.144	520.158	652.113		3.43012	1.9028
390.787	628.756	398.392		1.81698	2.56392
631.335	588.061	292.381		2.32503	1.32664
790.101	764.689	393.751		2.07422	2.33213
486.438	700.064	515.071		1.79799	1.81853
362.799	1130.71	648.473		2.67239	2.58408
571.513	951.193	601.337		2.17101	2.3956
751.117	379.604	420.252		1.87561	1.38622
734.87	241.376	363.712		1.68594	1.70423
900.483	570.854	423.988		2.67415	2.44187
783.718	1025.8	650.504		2.53067	1.78943
646.091	214.345	262.678		1.56107	1.82807
640.638		372.198		2.20243	1.67389
573.998		365.005		2.5919	1.81149
550.615		488.923		3.32289	1.83838
453.43		547.084		1.57246	2.02235
432.369		479.278		2.31215	2.04295
624.088		520.815		1.12077	2.60323
479.601		349.792		1.79943	2.28848
1031.28		267.699		2.04251	2.10242
660.37		927.499		2.53464	1.9
799.342		588.403		1.0662	1.47534
348.365		536.795		5.02632	1.64132
673.641		416.861		2.17045	2.15316
633.33		750.545		4.19109	1.86057
633.818		462.329		1.36085	3.0068
420.226		622.871			1.99397
585.484		355.053			2.72048
761.498		221.394			2.55215
463.18		314.268			2.19859
709.153		281.478			0.806917
442.456		1293.11			1.66748
841.092		600.497			1.42089
682.806		477.047			1.88592
468.76		537.104			1.50051
1072.53		1040.45			1.74854
1096.42		845.663			2.5871
403.538		517.729			1.9264
469.892		1036.42			1.69832
553.427		360.919			2.06902
475.654		276.041			2.69185
672.724		1139.06			2.94107
1607.93		552.109			1.98178
576.231		386.913			2.34627
591.142		416.388			1.68267
704.1		381.092			1.94881
867.131		341.778			2.48311
299.577		453.647			2.4278
381.758		745.402			2.80233
717.324		306.724			1.65927
521.675		383.911			2.35618
442.745		1345.09			2.10966
132.97		557.26			2.57076
403.484		999.638			1.48673
645.372		348.802			1.21738
449.52		332.727			2.04163
1078.82		295.06			1.65505
382.329		505.855			1.93634
796.161		713.661			1.91917
471.249		1111.6			2.53585
141.334		711.979			1.86434
634.724		753.167			2.18647
775.761		978.634			2.03917
603.321		885.645			1.88339
568.18		262.41			1.54222
768.789		522.309			2.05572
617.205		638.34			2.12788
1023.14		207.827			2.024
548.932		997.295			2.6383
963.686		505.123			1.18153
1111.59		505.446			1.78373
478.468		413.95			1.85946
276.867		1067.62			2.35594
135.441		390.219			1.9184
273.898		804.299			1.96257
93.1393		692.352			1.73629
		573.308			2.0605
		820.177			2.80682
		818.552			1.70813
		171.532			1.94478
					1.96787
					2.16878
					3.01545
					1.02284
					2.14951
					1.52152
					1.86726
					2.09189
					2.99348
					1.56397
					2.89367
					4.56456
					1.5565
					3.0047

## Sheet: Supp 4
E					F					G
DMSO	Benzarone	siCon	siEYA4		DMSO	Benzarone	siCon	siEYA4		Peptide [uM]	H2AXpY (p-Y142)		TRLIL(pY)NDGDS (p-Y445)		KYGLG(pY)QLCDN (p-Y425)		DYSDK(pY)GLGYQ (p-Y421)		CGTPN(pY)IAPEV (p-Y217)		NLDGT(pY)LSDIR (p-Y445 scramble)
0.98	0.8	0.97	0.94		0.557295	2.03513	1.50087	1.76441		400	2.18401	2.37676	2.52839	2.32793	2.23541	2.33564	2.10948	2.1506	1.01464	1.14828	1.70855	1.67257
0.96	0.96	0.91	0.96		1.1665	2.69483	0.635117	2.44882		300	2.00667	2.10434	2.70058	2.20971	2.16345	2.29966	1.80107	1.88074	0.726798	0.775628	1.42585	1.37445
0.97	0.97	0.97	0.97		1.27621	0.809259	0.864013	0.841465		200	1.50038	1.70598	1.83191	1.78822	1.75738	1.86532	1.15085	1.06347	0.328443	0.359283	0.737078	0.814179
										150	1.19711	1.19197	1.45155	1.47725	1.36931	1.50809	0.827029	0.881	0.187091	0.253912	0.523765	0.600866
										100	0.970951	0.783338	0.881	0.91441	0.986371	0.973521	0.472364	0.487785	0.11256	0.13055	0.361853	0.374703
										50	0.361853	0.302742	0.392693	0.377273	0.495495	0.413254	0.174241	0.1691	0.0328887	0.0380288	0.0971396	0.14597
										25	0.181951	0.269332	0.12798	0.10485	0.0611591	0.15625	0.050879	0.053449	0.00461835	-0.000521717	0.0277487	0.050879
										0	-0.0082318	-0.0082318	-0.00823182	-0.00823182	-0.00823182	-0.00823182	-0.00823182	-0.00823182	-0.00823182	-0.00823182	-0.00823182	-0.00823182
										* This data is the same as Figure 4C- it is plotted all on one graph in S4G.

## Sheet: Supp 5
B								C
Peptide [uM]	p-Y445 (EYA4)		p-Y445 (EYA1)		p-Y445 (EYA3)			PLK1 WT	Y425F	Y445F	Y425/445F
400	2.52839	2.32793	2.96787	2.8882	2.37419	2.11976		0.842748	1.42736	3.37315	1.55338
300	2.70058	2.20971	2.66203	2.70315	2.29195	2.04522		1.12224	0.661393	3.36848	1.02092
200	1.83191	1.78822	2.55409	2.14289	1.91929	1.78822		1.03502	0.594395	1.731	1.48515
150	1.45155	1.47725	2.02723	2.04522	1.73425	1.63402
100	0.881	0.91441	1.52351	1.6957	1.14314	1.0866
50	0.392693	0.377273	0.778198	0.91698	0.603436	0.577736
25	0.12798	0.10485	0.372133	0.557176	0.264192	0.243631
0	-0.00823182	-0.00823182	-0.0082318	-0.00823182	-0.00823182	-0.00823182
